# Supplementary material for: Interstitial telomeric sequences promote gross chromosomal rearrangement via multiple mechanisms
Source: Proc Natl Acad Sci U S A. 2024 Nov 27;121(49):e2407314121. doi: 10.1073/pnas.2407314121 (PMC11626172; doi:10.1073/pnas.2407314121)
Supplement: Supplementary file 2 — Dataset S01 (XLSX) [file pnas.2407314121.sd01.xlsx]

## Sheet: README
Screen for mutants with increased ITS-GCR rate
Tabs	Description
Raw YKO data	High-throughout screen data for YKO library (elimated: duplicates, hits with <12 -ura colonies, His+ YKO strains)
Top YKO hits	YKO hits with >70% GCR colony frequency (p<0.002); validation data (patch-and-replica-plate assay and fluctuation tests)
Final validated YKO hits	Final validated YKO hits
Raw ts data	High-throughout screen data for ts library (elimated: duplicates, hits with <12 -ura colonies)
Top ts hits	ts hits with >70% GCR colony frequency (p<0.002); validation data (patch-and-replica-plate assay and fluctuation tests)
Final validated ts hits	Final validated ts hits
FT = fluctuation test

## Sheet: Raw YKO data
ORF	Gene	-ura_colonies	CanFOA_colonies	%_GCR	p-value
YDL162C	YDL162C	24	24	100	4.7514e-11
YOR144C	ELG1	24	22	91.6667	3.95173e-08
YLR044C	PDC1	12	11	91.6667	0.000146727
YNL089C	YNL089C	24	21	87.5	5.05327e-07
YOR191W	ULS1	24	21	87.5	5.05327e-07
YDL049C	KNH1	24	20	83.3333	4.64334e-06
YGR244C	LSC2	24	20	83.3333	4.64334e-06
YKL113C	RAD27	24	20	83.3333	4.64334e-06
YLR192C	HCR1	24	20	83.3333	4.64334e-06
YOR061W	CKA2	24	20	83.3333	4.64334e-06
YER028C	MIG3	24	19	79.1667	3.2652e-05
YER134C	YER134C	24	19	79.1667	3.2652e-05
YLR280C	YLR280C	24	19	79.1667	3.2652e-05
YML066C	SMA2	24	19	79.1667	3.2652e-05
YNL291C	MID1	24	19	79.1667	3.2652e-05
YOR076C	SKI7	24	19	79.1667	3.2652e-05
YDR436W	PPZ2	18	14	77.7778	0.000533767
YNL277W	MET2	18	14	77.7778	0.000533767
YBR215W	HPC2	24	18	75	0.000182742
YDR147W	EKI1	24	18	75	0.000182742
YGL056C	SDS23	24	18	75	0.000182742
YGR037C	ACB1	24	18	75	0.000182742
YGR214W	RPS0A	24	18	75	0.000182742
YMR193C-A	YMR193C-A	24	18	75	0.000182742
YMR193W	MRPL24	24	18	75	0.000182742
YOR163W	DDP1	24	18	75	0.000182742
YOR268C	YOR268C	24	18	75	0.000182742
YPR043W	RPL43A	24	18	75	0.000182742
YBL042C	FUI1	18	13	72.2222	0.00268406
YLR363C	NMD4	18	13	72.2222	0.00268406
YBL001C	ECM15	24	17	70.8333	0.000835868
YBL044W	YBL044W	24	17	70.8333	0.000835868
YBR064W	YBR064W	24	17	70.8333	0.000835868
YBR121C	GRS1	24	17	70.8333	0.000835868
YBR227C	MCX1	24	17	70.8333	0.000835868
YCR060W	TAH1	24	17	70.8333	0.000835868
YDL063C	YDL063C	24	17	70.8333	0.000835868
YDR078C	SHU2	24	17	70.8333	0.000835868
YDR289C	RTT103	24	17	70.8333	0.000835868
YDR497C	ITR1	24	17	70.8333	0.000835868
YER031C	YPT31	24	17	70.8333	0.000835868
YFL015C	YFL015C	24	17	70.8333	0.000835868
YFR038W	IRC5	24	17	70.8333	0.000835868
YGL234W	ADE5,7	24	17	70.8333	0.000835868
YHR009C	TDA3	24	17	70.8333	0.000835868
YIL037C	PRM2	24	17	70.8333	0.000835868
YJL122W	ALB1	24	17	70.8333	0.000835868
YJR026W	YJR026W	24	17	70.8333	0.000835868
YJR043C	POL32	24	17	70.8333	0.000835868
YKR004C-A	YKR004C-A	24	17	70.8333	0.000835868
YLR048W	RPS0B	24	17	70.8333	0.000835868
YLR351C	NIT3	24	17	70.8333	0.000835868
YML035C-A	YML035C-A	24	17	70.8333	0.000835868
YML116W	ATR1	24	17	70.8333	0.000835868
YOR138C	RUP1	24	17	70.8333	0.000835868
YPR044C	OPI11	24	17	70.8333	0.000835868
YAL005C	SSA1	24	16	66.6667	0.00318466
YAR042W	SWH1	24	16	66.6667	0.00318466
YBL002W	HTB2	24	16	66.6667	0.00318466
YBL054W	TOD6	24	16	66.6667	0.00318466
YBL055C	YBL055C	24	16	66.6667	0.00318466
YBR113W	YBR113W	24	16	66.6667	0.00318466
YBR141C	YBR141C	24	16	66.6667	0.00318466
YBR159W	IFA38	24	16	66.6667	0.00318466
YBR206W	YBR206W	24	16	66.6667	0.00318466
YCL069W	VBA3	24	16	66.6667	0.00318466
YDL088C	ASM4	24	16	66.6667	0.00318466
YDL202W	MRPL11	24	16	66.6667	0.00318466
YDR025W	RPS11A	24	16	66.6667	0.00318466
YDR122W	KIN1	24	16	66.6667	0.00318466
YDR326C	YSP2	24	16	66.6667	0.00318466
YER131W	RPS26B	24	16	66.6667	0.00318466
YFL033C	RIM15	24	16	66.6667	0.00318466
YGL076C	RPL7A	24	16	66.6667	0.00318466
YGR015C	YGR015C	24	16	66.6667	0.00318466
YGR176W	YGR176W	24	16	66.6667	0.00318466
YGR235C	YGR235C	24	16	66.6667	0.00318466
YHR185C	PFS1	24	16	66.6667	0.00318466
YHR198C	AIM18	24	16	66.6667	0.00318466
YIL136W	OM45	24	16	66.6667	0.00318466
YJL144W	YJL144W	24	16	66.6667	0.00318466
YJL146W	IDS2	24	16	66.6667	0.00318466
YJR140C	HIR3	24	16	66.6667	0.00318466
YKL047W	YKL047W	24	16	66.6667	0.00318466
YKL062W	MSN4	24	16	66.6667	0.00318466
YKL069W	YKL069W	24	16	66.6667	0.00318466
YLL024C	SSA2	24	16	66.6667	0.00318466
YLR265C	NEJ1	24	16	66.6667	0.00318466
YML003W	YML003W	24	16	66.6667	0.00318466
YML052W	SUR7	24	16	66.6667	0.00318466
YMR099C	YMR099C	24	16	66.6667	0.00318466
YMR137C	PSO2	24	16	66.6667	0.00318466
YMR163C	INP2	24	16	66.6667	0.00318466
YNL135C	FPR1	24	16	66.6667	0.00318466
YNL192W	CHS1	24	16	66.6667	0.00318466
YOR038C	HIR2	24	16	66.6667	0.00318466
YOR087W	YVC1	24	16	66.6667	0.00318466
YOR154W	SLP1	24	16	66.6667	0.00318466
YPL037C	EGD1	24	16	66.6667	0.00318466
YPL240C	HSP82	24	16	66.6667	0.00318466
YPR040W	TIP41	24	16	66.6667	0.00318466
YBR266C	SLM6	18	12	66.6667	0.0105691
YDR471W	RPL27B	18	12	66.6667	0.0105691
YEL033W	MTC7	18	12	66.6667	0.0105691
YHR123W	EPT1	12	8	66.6667	0.0367591
YMR003W	AIM34	12	8	66.6667	0.0367591
YAL029C	MYO4	24	15	62.5	0.0102515
YAL049C	AIM2	24	15	62.5	0.0102515
YAL062W	GDH3	24	15	62.5	0.0102515
YAR040C	YAR040C	24	15	62.5	0.0102515
YBL048W	RRT1	24	15	62.5	0.0102515
YBL071C	YBL071C	24	15	62.5	0.0102515
YBL078C	ATG8	24	15	62.5	0.0102515
YBR020W	GAL1	24	15	62.5	0.0102515
YBR048W	RPS11B	24	15	62.5	0.0102515
YBR106W	PHO88	24	15	62.5	0.0102515
YBR127C	VMA2	24	15	62.5	0.0102515
YBR137W	YBR137W	24	15	62.5	0.0102515
YCL010C	SGF29	24	15	62.5	0.0102515
YCL023C	YCL023C	24	15	62.5	0.0102515
YCL064C	CHA1	24	15	62.5	0.0102515
YCR004C	YCP4	24	15	62.5	0.0102515
YCR047C	BUD23	24	15	62.5	0.0102515
YCR051W	YCR051W	24	15	62.5	0.0102515
YCR062W	YCR062W	24	15	62.5	0.0102515
YDL123W	SNA4	24	15	62.5	0.0102515
YDL134C-A	YDL134C-A	24	15	62.5	0.0102515
YDL136W	RPL35B	24	15	62.5	0.0102515
YDL167C	NRP1	24	15	62.5	0.0102515
YDR050C	TPI1	24	15	62.5	0.0102515
YDR117C	TMA64	24	15	62.5	0.0102515
YDR169C	STB3	24	15	62.5	0.0102515
YDR184C	ATC1	24	15	62.5	0.0102515
YDR388W	RVS167	24	15	62.5	0.0102515
YDR503C	LPP1	24	15	62.5	0.0102515
YDR513W	GRX2	24	15	62.5	0.0102515
YDR533C	HSP31	24	15	62.5	0.0102515
YER059W	PCL6	24	15	62.5	0.0102515
YER065C	ICL1	24	15	62.5	0.0102515
YER158C	YER158C	24	15	62.5	0.0102515
YER181C	YER181C	24	15	62.5	0.0102515
YFL010C	WWM1	24	15	62.5	0.0102515
YGL026C	TRP5	24	15	62.5	0.0102515
YGL036W	YGL036W	24	15	62.5	0.0102515
YGL037C	PNC1	24	15	62.5	0.0102515
YGL088W	YGL088W	24	15	62.5	0.0102515
YGL250W	RMR1	24	15	62.5	0.0102515
YGR034W	RPL26B	24	15	62.5	0.0102515
YGR148C	RPL24B	24	15	62.5	0.0102515
YGR149W	YGR149W	24	15	62.5	0.0102515
YGR178C	PBP1	24	15	62.5	0.0102515
YGR241C	YAP1802	24	15	62.5	0.0102515
YGR283C	YGR283C	24	15	62.5	0.0102515
YHL024W	RIM4	24	15	62.5	0.0102515
YHR039C	MSC7	24	15	62.5	0.0102515
YHR131C	YHR131C	24	15	62.5	0.0102515
YIL007C	NAS2	24	15	62.5	0.0102515
YIL043C	CBR1	24	15	62.5	0.0102515
YIL077C	YIL077C	24	15	62.5	0.0102515
YIR004W	DJP1	24	15	62.5	0.0102515
YIR026C	YVH1	24	15	62.5	0.0102515
YJL007C	YJL007C	24	15	62.5	0.0102515
YJR110W	YMR1	24	15	62.5	0.0102515
YJR117W	STE24	24	15	62.5	0.0102515
YJR127C	RSF2	24	15	62.5	0.0102515
YKL162C-A	YKL162C-A	24	15	62.5	0.0102515
YKL183W	LOT5	24	15	62.5	0.0102515
YKL207W	AIM27	24	15	62.5	0.0102515
YKR033C	YKR033C	24	15	62.5	0.0102515
YKR099W	BAS1	24	15	62.5	0.0102515
YLL014W	EMC6	24	15	62.5	0.0102515
YLL020C	YLL020C	24	15	62.5	0.0102515
YLL021W	SPA2	24	15	62.5	0.0102515
YLL041C	SDH2	24	15	62.5	0.0102515
YLL057C	JLP1	24	15	62.5	0.0102515
YLR017W	MEU1	24	15	62.5	0.0102515
YLR063W	YLR063W	24	15	62.5	0.0102515
YLR110C	CCW12	24	15	62.5	0.0102515
YLR134W	PDC5	24	15	62.5	0.0102515
YLR218C	COA4	24	15	62.5	0.0102515
YLR246W	ERF2	24	15	62.5	0.0102515
YLR304C	ACO1	24	15	62.5	0.0102515
YLR388W	RPS29A	24	15	62.5	0.0102515
YLR448W	RPL6B	24	15	62.5	0.0102515
YML009c	YML009c	24	15	62.5	0.0102515
YML038C	YMD8	24	15	62.5	0.0102515
YML074C	FPR3	24	15	62.5	0.0102515
YML113W	DAT1	24	15	62.5	0.0102515
YMR039C	SUB1	24	15	62.5	0.0102515
YMR066W	SOV1	24	15	62.5	0.0102515
YMR156C	TPP1	24	15	62.5	0.0102515
YMR210W	YMR210W	24	15	62.5	0.0102515
YMR253C	YMR253C	24	15	62.5	0.0102515
YNL050C	YNL050C	24	15	62.5	0.0102515
YNL288W	CAF40	24	15	62.5	0.0102515
YNR055C	HOL1	24	15	62.5	0.0102515
YNR065C	YNR065C	24	15	62.5	0.0102515
YNR074C	AIF1	24	15	62.5	0.0102515
YOL082W	ATG19	24	15	62.5	0.0102515
YOL121C	RPS19A	24	15	62.5	0.0102515
YOR013W	IRC11	24	15	62.5	0.0102515
YOR082C	YOR082C	24	15	62.5	0.0102515
YOR086C	TCB1	24	15	62.5	0.0102515
YOR090C	PTC5	24	15	62.5	0.0102515
YOR125C	CAT5	24	15	62.5	0.0102515
YOR165W	SEY1	24	15	62.5	0.0102515
YOR170W	YOR170W	24	15	62.5	0.0102515
YOR273C	TPO4	24	15	62.5	0.0102515
YOR357C	SNX3	24	15	62.5	0.0102515
YPL171C	OYE3	24	15	62.5	0.0102515
YPL185W	YPL185W	24	15	62.5	0.0102515
YPR052C	NHP6A	24	15	62.5	0.0102515
YPR066W	UBA3	24	15	62.5	0.0102515
YAL043C-a	YAL043C-a	18	11	61.1111	0.0334473
YBR076W	ECM8	18	11	61.1111	0.0334473
YCL032W	STE50	18	11	61.1111	0.0334473
YGR219W	YGR219W	18	11	61.1111	0.0334473
YMR154C	RIM13	18	11	61.1111	0.0334473
YOR378W	YOR378W	18	11	61.1111	0.0334473
YAL015C	NTG1	24	14	58.3333	0.0281921
YAL040C	CLN3	24	14	58.3333	0.0281921
YAR018C	KIN3	24	14	58.3333	0.0281921
YBL003C	HTA2	24	14	58.3333	0.0281921
YBL011W	SCT1	24	14	58.3333	0.0281921
YBL012C	YBL012C	24	14	58.3333	0.0281921
YBL028C	YBL028C	24	14	58.3333	0.0281921
YBL039C	URA7	24	14	58.3333	0.0281921
YBL069W	AST1	24	14	58.3333	0.0281921
YBL087C	RPL23A	24	14	58.3333	0.0281921
YBR048W	RPS11B	24	14	58.3333	0.0281921
YBR095C	RXT2	24	14	58.3333	0.0281921
YBR120C	CBP6	24	14	58.3333	0.0281921
YBR138C	YBR138C	24	14	58.3333	0.0281921
YBR156C	SLI15	24	14	58.3333	0.0281921
YBR170C	NPL4	24	14	58.3333	0.0281921
YBR188C	NTC20	24	14	58.3333	0.0281921
YBR282W	MRPL27	24	14	58.3333	0.0281921
YBR291C	CTP1	24	14	58.3333	0.0281921
YCL009C	ILV6	24	14	58.3333	0.0281921
YCL042W	YCL042W	24	14	58.3333	0.0281921
YCL047C	POF1	24	14	58.3333	0.0281921
YCL063W	VAC17	24	14	58.3333	0.0281921
YCR014C	POL4	24	14	58.3333	0.0281921
YCR026C	NPP1	24	14	58.3333	0.0281921
YCR050C	YCR050C	24	14	58.3333	0.0281921
YCR068W	ATG15	24	14	58.3333	0.0281921
YCR077C	PAT1	24	14	58.3333	0.0281921
YCR105W	ADH7	24	14	58.3333	0.0281921
YDL027C	YDL027C	24	14	58.3333	0.0281921
YDL033C	SLM3	24	14	58.3333	0.0281921
YDL065C	PEX19	24	14	58.3333	0.0281921
YDL125C	HNT1	24	14	58.3333	0.0281921
YDL130W	RPP1B	24	14	58.3333	0.0281921
YDL157C	YDL157C	24	14	58.3333	0.0281921
YDL173W	PAR32	24	14	58.3333	0.0281921
YDL175C	AIR2	24	14	58.3333	0.0281921
YDL191W	RPL35A	24	14	58.3333	0.0281921
YDL216C	RRI1	24	14	58.3333	0.0281921
YDR003W-A	YDR003W-A	24	14	58.3333	0.0281921
YDR191W	HST4	24	14	58.3333	0.0281921
YDR231C	COX20	24	14	58.3333	0.0281921
YDR248C	YDR248C	24	14	58.3333	0.0281921
YDR255C	RMD5	24	14	58.3333	0.0281921
YDR263C	DIN7	24	14	58.3333	0.0281921
YDR274C	YDR274C	24	14	58.3333	0.0281921
YDR290W	YDR290W	24	14	58.3333	0.0281921
YDR379C-A	YDR379C-A	24	14	58.3333	0.0281921
YDR411C	DFM1	24	14	58.3333	0.0281921
YDR441C	APT2	24	14	58.3333	0.0281921
YDR476C	YDR476C	24	14	58.3333	0.0281921
YDR502C	SAM2	24	14	58.3333	0.0281921
YDR506C	YDR506C	24	14	58.3333	0.0281921
YER050C	RSM18	24	14	58.3333	0.0281921
YER071C	TDA2	24	14	58.3333	0.0281921
YER077C	YER077C	24	14	58.3333	0.0281921
YER114C	BOI2	24	14	58.3333	0.0281921
YER119C-A	YER119C-A	24	14	58.3333	0.0281921
YER132C	PMD1	24	14	58.3333	0.0281921
YER137C	YER137C	24	14	58.3333	0.0281921
YFL011W	HXT10	24	14	58.3333	0.0281921
YFL021W	GAT1	24	14	58.3333	0.0281921
YFL041W-A	YFL041W-A	24	14	58.3333	0.0281921
YFR023W	PES4	24	14	58.3333	0.0281921
YGL005C	COG7	24	14	58.3333	0.0281921
YGL027C	CWH41	24	14	58.3333	0.0281921
YGL125W	MET13	24	14	58.3333	0.0281921
YGL149W	YGL149W	24	14	58.3333	0.0281921
YGL157W	ARI1	24	14	58.3333	0.0281921
YGL180W	ATG1	24	14	58.3333	0.0281921
YGL198W	YIP4	24	14	58.3333	0.0281921
YGL260W	YGL260W	24	14	58.3333	0.0281921
YGR010W	NMA2	24	14	58.3333	0.0281921
YGR027C	RPS25A	24	14	58.3333	0.0281921
YGR042W	YGR042W	24	14	58.3333	0.0281921
YGR088W	CTT1	24	14	58.3333	0.0281921
YGR100W	MDR1	24	14	58.3333	0.0281921
YGR112W	SHY1	24	14	58.3333	0.0281921
YGR139W	YGR139W	24	14	58.3333	0.0281921
YGR242W	YGR242W	24	14	58.3333	0.0281921
YGR270W	YTA7	24	14	58.3333	0.0281921
YGR271W	SLH1	24	14	58.3333	0.0281921
YHL013C	OTU2	24	14	58.3333	0.0281921
YHR021W-A	ECM12	24	14	58.3333	0.0281921
YHR033W	YHR033W	24	14	58.3333	0.0281921
YHR038W	RRF1	24	14	58.3333	0.0281921
YHR057C	CPR2	24	14	58.3333	0.0281921
YHR104W	GRE3	24	14	58.3333	0.0281921
YIL001W	YIL001W	24	14	58.3333	0.0281921
YIL008W	URM1	24	14	58.3333	0.0281921
YIL042C	PKP1	24	14	58.3333	0.0281921
YIL047C	SYG1	24	14	58.3333	0.0281921
YJL004C	SYS1	24	14	58.3333	0.0281921
YJL012C	VTC4	24	14	58.3333	0.0281921
YJL047C	RTT101	24	14	58.3333	0.0281921
YJL075C	APQ13	24	14	58.3333	0.0281921
YJL094C	KHA1	24	14	58.3333	0.0281921
YJL106W	IME2	24	14	58.3333	0.0281921
YJL120W	YJL120W	24	14	58.3333	0.0281921
YJL134W	LCB3	24	14	58.3333	0.0281921
YKL073W	LHS1	24	14	58.3333	0.0281921
YKL138C	MRPL31	24	14	58.3333	0.0281921
YKL185W	ASH1	24	14	58.3333	0.0281921
YKL187C	YKL187C	24	14	58.3333	0.0281921
YKL206C	ADD66	24	14	58.3333	0.0281921
YLL028W	TPO1	24	14	58.3333	0.0281921
YLL048C	YBT1	24	14	58.3333	0.0281921
YLL060C	GTT2	24	14	58.3333	0.0281921
YLL061W	MMP1	24	14	58.3333	0.0281921
YLL063C	AYT1	24	14	58.3333	0.0281921
YLR016C	PML1	24	14	58.3333	0.0281921
YLR025W	SNF7	24	14	58.3333	0.0281921
YLR047C	FRE8	24	14	58.3333	0.0281921
YLR052W	IES3	24	14	58.3333	0.0281921
YLR109W	AHP1	24	14	58.3333	0.0281921
YLR111W	YLR111W	24	14	58.3333	0.0281921
YLR124W	YLR124W	24	14	58.3333	0.0281921
YLR164W	YLR164W	24	14	58.3333	0.0281921
YLR297W	YLR297W	24	14	58.3333	0.0281921
YLR331C	JIP3	24	14	58.3333	0.0281921
YLR395C	COX8	24	14	58.3333	0.0281921
YLR398C	SKI2	24	14	58.3333	0.0281921
YLR453C	RIF2	24	14	58.3333	0.0281921
YML037C	YML037C	24	14	58.3333	0.0281921
YML047C	PRM6	24	14	58.3333	0.0281921
YML053C	YML053C	24	14	58.3333	0.0281921
YML115C	VAN1	24	14	58.3333	0.0281921
YMR002W	MIC17	24	14	58.3333	0.0281921
YMR026C	PEX12	24	14	58.3333	0.0281921
YMR027W	YMR027W	24	14	58.3333	0.0281921
YMR052C-A	YMR052C-A	24	14	58.3333	0.0281921
YMR057C	YMR057C	24	14	58.3333	0.0281921
YMR090W	YMR090W	24	14	58.3333	0.0281921
YMR095C	SNO1	24	14	58.3333	0.0281921
YMR105C	PGM2	24	14	58.3333	0.0281921
YMR141C	YMR141C	24	14	58.3333	0.0281921
YMR191W	SPG5	24	14	58.3333	0.0281921
YMR196W	YMR196W	24	14	58.3333	0.0281921
YMR241W	YHM2	24	14	58.3333	0.0281921
YMR244C-A	YMR244C-A	24	14	58.3333	0.0281921
YMR257C	PET111	24	14	58.3333	0.0281921
YMR264W	CUE1	24	14	58.3333	0.0281921
YMR283C	RIT1	24	14	58.3333	0.0281921
YMR294W-A	YMR294W-A	24	14	58.3333	0.0281921
YMR316C-A	YMR316C-A	24	14	58.3333	0.0281921
YMR322C	SNO4	24	14	58.3333	0.0281921
YNL003C	PET8	24	14	58.3333	0.0281921
YNL053W	MSG5	24	14	58.3333	0.0281921
YNL067W	RPL9B	24	14	58.3333	0.0281921
YNL096C	RPS7B	24	14	58.3333	0.0281921
YNL111C	CYB5	24	14	58.3333	0.0281921
YNL135C	FPR1	24	14	58.3333	0.0281921
YNL148C	ALF1	24	14	58.3333	0.0281921
YNL157W	IGO1	24	14	58.3333	0.0281921
YNL190W	YNL190W	24	14	58.3333	0.0281921
YNL289W	PCL1	24	14	58.3333	0.0281921
YNL292W	PUS4	24	14	58.3333	0.0281921
YNL301C	RPL18B	24	14	58.3333	0.0281921
YNL318C	HXT14	24	14	58.3333	0.0281921
YNL322C	KRE1	24	14	58.3333	0.0281921
YNL333W	SNZ2	24	14	58.3333	0.0281921
YNL335W	DDI3	24	14	58.3333	0.0281921
YOL015W	IRC10	24	14	58.3333	0.0281921
YOL024W	YOL024W	24	14	58.3333	0.0281921
YOL033W	MSE1	24	14	58.3333	0.0281921
YOL080C	REX4	24	14	58.3333	0.0281921
YOL110W	SHR5	24	14	58.3333	0.0281921
YOL113W	SKM1	24	14	58.3333	0.0281921
YOL115W	PAP2	24	14	58.3333	0.0281921
YOL116W	MSN1	24	14	58.3333	0.0281921
YOR003W	YSP3	24	14	58.3333	0.0281921
YOR024W	YOR024W	24	14	58.3333	0.0281921
YOR071C	NRT1	24	14	58.3333	0.0281921
YOR085W	OST3	24	14	58.3333	0.0281921
YOR093C	YOR093C	24	14	58.3333	0.0281921
YOR139C	YOR139C	24	14	58.3333	0.0281921
YOR140W	SFL1	24	14	58.3333	0.0281921
YOR152C	YOR152C	24	14	58.3333	0.0281921
YOR209C	NPT1	24	14	58.3333	0.0281921
YOR240W	YOR240W	24	14	58.3333	0.0281921
YOR364W	YOR364W	24	14	58.3333	0.0281921
YOR377W	ATF1	24	14	58.3333	0.0281921
YPL053C	KTR6	24	14	58.3333	0.0281921
YPL068C	YPL068C	24	14	58.3333	0.0281921
YPL134C	ODC1	24	14	58.3333	0.0281921
YPL170W	DAP1	24	14	58.3333	0.0281921
YPL214C	THI6	24	14	58.3333	0.0281921
YPL221W	FLC1	24	14	58.3333	0.0281921
YPL239W	YAR1	24	14	58.3333	0.0281921
YPR014C	YPR014C	24	14	58.3333	0.0281921
YPR053C	YPR053C	24	14	58.3333	0.0281921
YPR084W	YPR084W	24	14	58.3333	0.0281921
YPR090W	YPR090W	24	14	58.3333	0.0281921
YPR100W	MRPL51	24	14	58.3333	0.0281921
YPR151C	SUE1	24	14	58.3333	0.0281921
YPR159W	KRE6	24	14	58.3333	0.0281921
YPR163C	TIF3	24	14	58.3333	0.0281921
YJL063C	MRPL8	12	7	58.3333	0.112499
YNL229C	URE2	12	7	58.3333	0.112499
YNL271C	BNI1	12	7	58.3333	0.112499
YBR065C	ECM2	18	10	55.5556	0.0866914
YDR349C	YPS7	18	10	55.5556	0.0866914
YEL042W	GDA1	18	10	55.5556	0.0866914
YFL054C	YFL054C	18	10	55.5556	0.0866914
YLR396C	VPS33	18	10	55.5556	0.0866914
YNL213C	RRG9	18	10	55.5556	0.0866914
YNL278W	CAF120	18	10	55.5556	0.0866914
YOR083W	WHI5	18	10	55.5556	0.0866914
YOR084W	LPX1	18	10	55.5556	0.0866914
YPR195C	YPR195C	18	10	55.5556	0.0866914
YAL030W	SNC1	24	13	54.1667	0.0668384
YAR003W	SWD1	24	13	54.1667	0.0668384
YAR035W	YAT1	24	13	54.1667	0.0668384
YBL008W	HIR1	24	13	54.1667	0.0668384
YBL009W	ALK2	24	13	54.1667	0.0668384
YBL013W	FMT1	24	13	54.1667	0.0668384
YBL043W	ECM13	24	13	54.1667	0.0668384
YBL056W	PTC3	24	13	54.1667	0.0668384
YBL067C	UBP13	24	13	54.1667	0.0668384
YBL085W	BOI1	24	13	54.1667	0.0668384
YBR013C	YBR013C	24	13	54.1667	0.0668384
YBR015C	MNN2	24	13	54.1667	0.0668384
YBR033W	EDS1	24	13	54.1667	0.0668384
YBR062C	YBR062C	24	13	54.1667	0.0668384
YBR083W	TEC1	24	13	54.1667	0.0668384
YBR098W	MMS4	24	13	54.1667	0.0668384
YBR119W	MUD1	24	13	54.1667	0.0668384
YBR173C	UMP1	24	13	54.1667	0.0668384
YBR214W	SDS24	24	13	54.1667	0.0668384
YBR238C	YBR238C	24	13	54.1667	0.0668384
YBR286W	APE3	24	13	54.1667	0.0668384
YBR293W	VBA2	24	13	54.1667	0.0668384
YCL002C	YCL002C	24	13	54.1667	0.0668384
YCR024C-A	PMP1	24	13	54.1667	0.0668384
YCR059C	YIH1	24	13	54.1667	0.0668384
YCR079W	PTC6	24	13	54.1667	0.0668384
YCR091W	KIN82	24	13	54.1667	0.0668384
YCR101C	YCR101C	24	13	54.1667	0.0668384
YCR106W	RDS1	24	13	54.1667	0.0668384
YDL001W	RMD1	24	13	54.1667	0.0668384
YDL019C	OSH2	24	13	54.1667	0.0668384
YDL023C	YDL023C	24	13	54.1667	0.0668384
YDL035C	GPR1	24	13	54.1667	0.0668384
YDL056W	MBP1	24	13	54.1667	0.0668384
YDL059C	RAD59	24	13	54.1667	0.0668384
YDL062W	YDL062W	24	13	54.1667	0.0668384
YDL070W	BDF2	24	13	54.1667	0.0668384
YDL082W	RPL13A	24	13	54.1667	0.0668384
YDL089W	NUR1	24	13	54.1667	0.0668384
YDL099W	BUG1	24	13	54.1667	0.0668384
YDL106C	PHO2	24	13	54.1667	0.0668384
YDL124W	YDL124W	24	13	54.1667	0.0668384
YDL146W	LDB17	24	13	54.1667	0.0668384
YDL156W	YDL156W	24	13	54.1667	0.0668384
YDL161W	ENT1	24	13	54.1667	0.0668384
YDL242W	YDL242W	24	13	54.1667	0.0668384
YDR006C	SOK1	24	13	54.1667	0.0668384
YDR014W	RAD61	24	13	54.1667	0.0668384
YDR026C	YDR026C	24	13	54.1667	0.0668384
YDR033W	MRH1	24	13	54.1667	0.0668384
YDR035W	ARO3	24	13	54.1667	0.0668384
YDR076W	RAD55	24	13	54.1667	0.0668384
YDR111C	ALT2	24	13	54.1667	0.0668384
YDR139C	RUB1	24	13	54.1667	0.0668384
YDR146C	SWI5	24	13	54.1667	0.0668384
YDR151C	CTH1	24	13	54.1667	0.0668384
YDR153C	ENT5	24	13	54.1667	0.0668384
YDR185C	UPS3	24	13	54.1667	0.0668384
YDR206W	EBS1	24	13	54.1667	0.0668384
YDR222W	YDR222W	24	13	54.1667	0.0668384
YDR223W	CRF1	24	13	54.1667	0.0668384
YDR247W	VHS1	24	13	54.1667	0.0668384
YDR279W	RNH202	24	13	54.1667	0.0668384
YDR287W	INM2	24	13	54.1667	0.0668384
YDR332W	IRC3	24	13	54.1667	0.0668384
YDR354W	TRP4	24	13	54.1667	0.0668384
YDR383C	NKP1	24	13	54.1667	0.0668384
YDR408C	ADE8	24	13	54.1667	0.0668384
YDR438W	THI74	24	13	54.1667	0.0668384
YDR491C	YDR491C	24	13	54.1667	0.0668384
YDR514C	YDR514C	24	13	54.1667	0.0668384
YER007C-A	TMA20	24	13	54.1667	0.0668384
YER038W-A	YER038W-A	24	13	54.1667	0.0668384
YER041W	YEN1	24	13	54.1667	0.0668384
YER051W	JHD1	24	13	54.1667	0.0668384
YER063W	THO1	24	13	54.1667	0.0668384
YER064C	YER064C	24	13	54.1667	0.0668384
YER067W	RGI1	24	13	54.1667	0.0668384
YER098W	UBP9	24	13	54.1667	0.0668384
YER106W	MAM1	24	13	54.1667	0.0668384
YER109C	FLO8	24	13	54.1667	0.0668384
YER123W	YCK3	24	13	54.1667	0.0668384
YER144C	UBP5	24	13	54.1667	0.0668384
YER152C	YER152C	24	13	54.1667	0.0668384
YER164W	CHD1	24	13	54.1667	0.0668384
YER169W	RPH1	24	13	54.1667	0.0668384
YER170W	ADK2	24	13	54.1667	0.0668384
YFL020C	PAU5	24	13	54.1667	0.0668384
YFL050C	ALR2	24	13	54.1667	0.0668384
YFL053W	DAK2	24	13	54.1667	0.0668384
YFR016C	YFR016C	24	13	54.1667	0.0668384
YFR040W	SAP155	24	13	54.1667	0.0668384
YFR053C	HXK1	24	13	54.1667	0.0668384
YGL032C	AGA2	24	13	54.1667	0.0668384
YGL067W	NPY1	24	13	54.1667	0.0668384
YGL118C	YGL118C	24	13	54.1667	0.0668384
YGL156W	AMS1	24	13	54.1667	0.0668384
YGL177W	YGL177W	24	13	54.1667	0.0668384
YGL203C	KEX1	24	13	54.1667	0.0668384
YGL212W	VAM7	24	13	54.1667	0.0668384
YGL214W	YGL214W	24	13	54.1667	0.0668384
YGL217C	YGL217C	24	13	54.1667	0.0668384
YGL249W	ZIP2	24	13	54.1667	0.0668384
YGL254W	FZF1	24	13	54.1667	0.0668384
YGR017W	YGR017W	24	13	54.1667	0.0668384
YGR033C	TIM21	24	13	54.1667	0.0668384
YGR035C	YGR035C	24	13	54.1667	0.0668384
YGR039W	YGR039W	24	13	54.1667	0.0668384
YGR049W	SCM4	24	13	54.1667	0.0668384
YGR055W	MUP1	24	13	54.1667	0.0668384
YGR085C	RPL11B	24	13	54.1667	0.0668384
YGR096W	TPC1	24	13	54.1667	0.0668384
YGR132C	PHB1	24	13	54.1667	0.0668384
YGR152C	RSR1	24	13	54.1667	0.0668384
YGR153W	YGR153W	24	13	54.1667	0.0668384
YGR210C	YGR210C	24	13	54.1667	0.0668384
YGR221C	TOS2	24	13	54.1667	0.0668384
YGR232W	NAS6	24	13	54.1667	0.0668384
YGR239C	PEX21	24	13	54.1667	0.0668384
YGR259C	YGR259C	24	13	54.1667	0.0668384
YGR289C	MAL11	24	13	54.1667	0.0668384
YHL008C	YHL008C	24	13	54.1667	0.0668384
YHL023C	NPR3	24	13	54.1667	0.0668384
YHL035C	VMR1	24	13	54.1667	0.0668384
YHR032W	ERC1	24	13	54.1667	0.0668384
YHR035W	YHR035W	24	13	54.1667	0.0668384
YHR037W	PUT2	24	13	54.1667	0.0668384
YHR049W	FSH1	24	13	54.1667	0.0668384
YHR064C	SSZ1	24	13	54.1667	0.0668384
YHR079C	IRE1	24	13	54.1667	0.0668384
YHR080C	YHR080C	24	13	54.1667	0.0668384
YHR127W	YHR127W	24	13	54.1667	0.0668384
YHR137W	ARO9	24	13	54.1667	0.0668384
YHR139C	SPS100	24	13	54.1667	0.0668384
YIL039W	TED1	24	13	54.1667	0.0668384
YIL058W	YIL058W	24	13	54.1667	0.0668384
YIL064W	SEE1	24	13	54.1667	0.0668384
YIL067C	YIL067C	24	13	54.1667	0.0668384
YIR016W	YIR016W	24	13	54.1667	0.0668384
YIR025W	MND2	24	13	54.1667	0.0668384
YIR032C	DAL3	24	13	54.1667	0.0668384
YIR043C	YIR043C	24	13	54.1667	0.0668384
YJL024C	APS3	24	13	54.1667	0.0668384
YJL049W	YJL049W	24	13	54.1667	0.0668384
YJL060W	BNA3	24	13	54.1667	0.0668384
YJL079C	PRY1	24	13	54.1667	0.0668384
YJL100W	LSB6	24	13	54.1667	0.0668384
YJL110C	GZF3	24	13	54.1667	0.0668384
YJL118W	YJL118W	24	13	54.1667	0.0668384
YJL121C	RPE1	24	13	54.1667	0.0668384
YJL178C	ATG27	24	13	54.1667	0.0668384
YJL187C	SWE1	24	13	54.1667	0.0668384
YJL199C	MBB1	24	13	54.1667	0.0668384
YJR078W	BNA2	24	13	54.1667	0.0668384
YKL056C	TMA19	24	13	54.1667	0.0668384
YKL072W	STB6	24	13	54.1667	0.0668384
YKL094W	YJU3	24	13	54.1667	0.0668384
YKL123W	YKL123W	24	13	54.1667	0.0668384
YKL217W	JEN1	24	13	54.1667	0.0668384
YKL218C	SRY1	24	13	54.1667	0.0668384
YKR011C	YKR011C	24	13	54.1667	0.0668384
YKR016W	FCJ1	24	13	54.1667	0.0668384
YKR052C	MRS4	24	13	54.1667	0.0668384
YKR057W	RPS21A	24	13	54.1667	0.0668384
YKR066C	CCP1	24	13	54.1667	0.0668384
YKR080W	MTD1	24	13	54.1667	0.0668384
YKR104W	YKR104W	24	13	54.1667	0.0668384
YLL042C	ATG10	24	13	54.1667	0.0668384
YLR006C	SSK1	24	13	54.1667	0.0668384
YLR020C	YEH2	24	13	54.1667	0.0668384
YLR024C	UBR2	24	13	54.1667	0.0668384
YLR035C	MLH2	24	13	54.1667	0.0668384
YLR038C	COX12	24	13	54.1667	0.0668384
YLR077W	FMP25	24	13	54.1667	0.0668384
YLR081W	GAL2	24	13	54.1667	0.0668384
YLR090W	XDJ1	24	13	54.1667	0.0668384
YLR099C	ICT1	24	13	54.1667	0.0668384
YLR113W	HOG1	24	13	54.1667	0.0668384
YLR119W	SRN2	24	13	54.1667	0.0668384
YLR181C	VTA1	24	13	54.1667	0.0668384
YLR203C	MSS51	24	13	54.1667	0.0668384
YLR281C	YLR281C	24	13	54.1667	0.0668384
YLR299W	ECM38	24	13	54.1667	0.0668384
YLR311C	YLR311C	24	13	54.1667	0.0668384
YLR333C	RPS25B	24	13	54.1667	0.0668384
YLR387C	REH1	24	13	54.1667	0.0668384
YLR391W	YLR391W	24	13	54.1667	0.0668384
YLR392C	ART10	24	13	54.1667	0.0668384
YLR434C	YLR434C	24	13	54.1667	0.0668384
YLR436C	ECM30	24	13	54.1667	0.0668384
YLR455W	YLR455W	24	13	54.1667	0.0668384
YML002W	YML002W	24	13	54.1667	0.0668384
YML017W	PSP2	24	13	54.1667	0.0668384
YML022W	APT1	24	13	54.1667	0.0668384
YML026C	RPS18B	24	13	54.1667	0.0668384
YML057W	CMP2	24	13	54.1667	0.0668384
YML117W	NAB6	24	13	54.1667	0.0668384
YMR006C	PLB2	24	13	54.1667	0.0668384
YMR014W	BUD22	24	13	54.1667	0.0668384
YMR016C	SOK2	24	13	54.1667	0.0668384
YMR022W	UBC7	24	13	54.1667	0.0668384
YMR042W	ARG80	24	13	54.1667	0.0668384
YMR069W	NAT4	24	13	54.1667	0.0668384
YMR086C-A	YMR086C-A	24	13	54.1667	0.0668384
YMR158W	MRPS8	24	13	54.1667	0.0668384
YMR158W-A	YMR158W-A	24	13	54.1667	0.0668384
YMR170C	ALD2	24	13	54.1667	0.0668384
YMR182W-A	YMR182W-A	24	13	54.1667	0.0668384
YMR199W	CLN1	24	13	54.1667	0.0668384
YMR206W	YMR206W	24	13	54.1667	0.0668384
YMR234W	RNH1	24	13	54.1667	0.0668384
YMR242C	RPL20A	24	13	54.1667	0.0668384
YNL176C	TDA7	24	13	54.1667	0.0668384
YNL217W	YNL217W	24	13	54.1667	0.0668384
YNL268W	LYP1	24	13	54.1667	0.0668384
YNL286W	CUS2	24	13	54.1667	0.0668384
YNR029C	YNR029C	24	13	54.1667	0.0668384
YNR033W	ABZ1	24	13	54.1667	0.0668384
YNR071C	YNR071C	24	13	54.1667	0.0668384
YOL053W	AIM39	24	13	54.1667	0.0668384
YOL056W	GPM3	24	13	54.1667	0.0668384
YOL059W	GPD2	24	13	54.1667	0.0668384
YOL062C	APM4	24	13	54.1667	0.0668384
YOL071W	EMI5	24	13	54.1667	0.0668384
YOL095C	HMI1	24	13	54.1667	0.0668384
YOL099C	YOL099C	24	13	54.1667	0.0668384
YOL163W	YOL163W	24	13	54.1667	0.0668384
YOR009W	TIR4	24	13	54.1667	0.0668384
YOR021C	YOR021C	24	13	54.1667	0.0668384
YOR037W	CYC2	24	13	54.1667	0.0668384
YOR040W	GLO4	24	13	54.1667	0.0668384
YOR049C	RSB1	24	13	54.1667	0.0668384
YOR064C	YNG1	24	13	54.1667	0.0668384
YOR091W	TMA46	24	13	54.1667	0.0668384
YOR108W	LEU9	24	13	54.1667	0.0668384
YOR133W	EFT1	24	13	54.1667	0.0668384
YOR135C	IRC14	24	13	54.1667	0.0668384
YOR137C	SIA1	24	13	54.1667	0.0668384
YOR142W	LSC1	24	13	54.1667	0.0668384
YOR162C	YRR1	24	13	54.1667	0.0668384
YOR171C	LCB4	24	13	54.1667	0.0668384
YOR177C	MPC54	24	13	54.1667	0.0668384
YOR182C	RPS30B	24	13	54.1667	0.0668384
YOR192C	THI72	24	13	54.1667	0.0668384
YOR234C	RPL33B	24	13	54.1667	0.0668384
YOR270C	VPH1	24	13	54.1667	0.0668384
YOR308C	SNU66	24	13	54.1667	0.0668384
YOR318C	YOR318C	24	13	54.1667	0.0668384
YOR343C	YOR343C	24	13	54.1667	0.0668384
YOR344C	TYE7	24	13	54.1667	0.0668384
YOR354C	MSC6	24	13	54.1667	0.0668384
YOR365C	YOR365C	24	13	54.1667	0.0668384
YPL032C	SVL3	24	13	54.1667	0.0668384
YPL035C	YPL035C	24	13	54.1667	0.0668384
YPL046C	ELC1	24	13	54.1667	0.0668384
YPL048W	CAM1	24	13	54.1667	0.0668384
YPL072W	UBP16	24	13	54.1667	0.0668384
YPL092W	SSU1	24	13	54.1667	0.0668384
YPL183C	RTT10	24	13	54.1667	0.0668384
YPL199C	YPL199C	24	13	54.1667	0.0668384
YPL207W	TYW1	24	13	54.1667	0.0668384
YPL225W	YPL225W	24	13	54.1667	0.0668384
YPL249C	GYP5	24	13	54.1667	0.0668384
YPL253C	VIK1	24	13	54.1667	0.0668384
YPR002W	PDH1	24	13	54.1667	0.0668384
YPR027C	YPR027C	24	13	54.1667	0.0668384
YPR123C	YPR123C	24	13	54.1667	0.0668384
YPR126C	YPR126C	24	13	54.1667	0.0668384
YPR128C	ANT1	24	13	54.1667	0.0668384
YPR134W	MSS18	24	13	54.1667	0.0668384
YPR158W	CUR1	24	13	54.1667	0.0668384
YPR171W	BSP1	24	13	54.1667	0.0668384
YPR199C	ARR1	24	13	54.1667	0.0668384
YAL010C	MDM10	24	12	50	0.137702
YAL018C	YAL018C	24	12	50	0.137702
YAL046C	AIM1	24	12	50	0.137702
YAR043C	YAR043C	24	12	50	0.137702
YBL005W	PDR3	24	12	50	0.137702
YBL059W	YBL059W	24	12	50	0.137702
YBL062W	YBL062W	24	12	50	0.137702
YBL083C	YBL083C	24	12	50	0.137702
YBL091C-A	SCS22	24	12	50	0.137702
YBR012C	YBR012C	24	12	50	0.137702
YBR013C	YBR013C	24	12	50	0.137702
YBR025C	OLA1	24	12	50	0.137702
YBR027C	YBR027C	24	12	50	0.137702
YBR074W	YBR074W	24	12	50	0.137702
YBR084C-A	RPL19A	24	12	50	0.137702
YBR094W	PBY1	24	12	50	0.137702
YBR103W	SIF2	24	12	50	0.137702
YBR129C	OPY1	24	12	50	0.137702
YBR148W	YSW1	24	12	50	0.137702
YBR164C	ARL1	24	12	50	0.137702
YBR181C	RPS6B	24	12	50	0.137702
YBR182C	SMP1	24	12	50	0.137702
YBR224W	YBR224W	24	12	50	0.137702
YBR244W	GPX2	24	12	50	0.137702
YBR250W	SPO23	24	12	50	0.137702
YBR294W	SUL1	24	12	50	0.137702
YCL036W	GFD2	24	12	50	0.137702
YCL039W	GID7	24	12	50	0.137702
YCL050C	APA1	24	12	50	0.137702
YCL074W	YCL074W	24	12	50	0.137702
YCR010C	ADY2	24	12	50	0.137702
YCR019W	MAK32	24	12	50	0.137702
YCR023C	YCR023C	24	12	50	0.137702
YCR044C	PER1	24	12	50	0.137702
YCR069W	CPR4	24	12	50	0.137702
YCR102C	YCR102C	24	12	50	0.137702
YDL012C	YDL012C	24	12	50	0.137702
YDL038C	YDL038C	24	12	50	0.137702
YDL046W	NPC2	24	12	50	0.137702
YDL051W	LHP1	24	12	50	0.137702
YDL052C	SLC1	24	12	50	0.137702
YDL071C	YDL071C	24	12	50	0.137702
YDL076C	RXT3	24	12	50	0.137702
YDL083C	RPS16B	24	12	50	0.137702
YDL094C	YDL094C	24	12	50	0.137702
YDL112W	TRM3	24	12	50	0.137702
YDL113C	ATG20	24	12	50	0.137702
YDL115C	IWR1	24	12	50	0.137702
YDL137W	ARF2	24	12	50	0.137702
YDL144C	YDL144C	24	12	50	0.137702
YDL149W	ATG9	24	12	50	0.137702
YDL170W	UGA3	24	12	50	0.137702
YDL186W	YDL186W	24	12	50	0.137702
YDL192W	ARF1	24	12	50	0.137702
YDL214C	PRR2	24	12	50	0.137702
YDL229W	SSB1	24	12	50	0.137702
YDR004W	RAD57	24	12	50	0.137702
YDR036C	EHD3	24	12	50	0.137702
YDR042C	YDR042C	24	12	50	0.137702
YDR066C	RTR2	24	12	50	0.137702
YDR079W	PET100	24	12	50	0.137702
YDR083W	RRP8	24	12	50	0.137702
YDR089W	YDR089W	24	12	50	0.137702
YDR104C	SPO71	24	12	50	0.137702
YDR107C	TMN2	24	12	50	0.137702
YDR131C	YDR131C	24	12	50	0.137702
YDR142C	PEX7	24	12	50	0.137702
YDR143C	SAN1	24	12	50	0.137702
YDR175C	RSM24	24	12	50	0.137702
YDR181C	SAS4	24	12	50	0.137702
YDR197W	CBS2	24	12	50	0.137702
YDR215C	YDR215C	24	12	50	0.137702
YDR220C	YDR220C	24	12	50	0.137702
YDR230W	YDR230W	24	12	50	0.137702
YDR249C	YDR249C	24	12	50	0.137702
YDR259C	YAP6	24	12	50	0.137702
YDR295C	HDA2	24	12	50	0.137702
YDR304C	CPR5	24	12	50	0.137702
YDR383C	NKP1	24	12	50	0.137702
YDR422C	SIP1	24	12	50	0.137702
YDR426C	YDR426C	24	12	50	0.137702
YDR444W	YDR444W	24	12	50	0.137702
YDR450W	RPS18A	24	12	50	0.137702
YDR469W	SDC1	24	12	50	0.137702
YDR492W	IZH1	24	12	50	0.137702
YDR493W	MZM1	24	12	50	0.137702
YDR519W	FPR2	24	12	50	0.137702
YDR530C	APA2	24	12	50	0.137702
YDR536W	STL1	24	12	50	0.137702
YEL001C	IRC22	24	12	50	0.137702
YEL015W	EDC3	24	12	50	0.137702
YER039C-A	YER039C-A	24	12	50	0.137702
YER048C	CAJ1	24	12	50	0.137702
YER056C-A	RPL34A	24	12	50	0.137702
YER057C	HMF1	24	12	50	0.137702
YER066C-A	YER066C-A	24	12	50	0.137702
YER075C	PTP3	24	12	50	0.137702
YER079W	YER079W	24	12	50	0.137702
YER085C	YER085C	24	12	50	0.137702
YER090W	TRP2	24	12	50	0.137702
YER091C	MET6	24	12	50	0.137702
YER101C	AST2	24	12	50	0.137702
YER118C	SHO1	24	12	50	0.137702
YER143W	DDI1	24	12	50	0.137702
YER161C	SPT2	24	12	50	0.137702
YER166W	DNF1	24	12	50	0.137702
YER167W	BCK2	24	12	50	0.137702
YER173W	RAD24	24	12	50	0.137702
YER174C	GRX4	24	12	50	0.137702
YER184C	YER184C	24	12	50	0.137702
YFL030W	AGX1	24	12	50	0.137702
YFL046W	FMP32	24	12	50	0.137702
YFL051C	YFL051C	24	12	50	0.137702
YFR022W	ROG3	24	12	50	0.137702
YFR032C	RRT5	24	12	50	0.137702
YFR032C-B	YFR032C-B	24	12	50	0.137702
YFR057W	YFR057W	24	12	50	0.137702
YGL017W	ATE1	24	12	50	0.137702
YGL029W	CGR1	24	12	50	0.137702
YGL049C	TIF4632	24	12	50	0.137702
YGL057C	GEP7	24	12	50	0.137702
YGL083W	SCY1	24	12	50	0.137702
YGL089C	MF(ALPHA)2	24	12	50	0.137702
YGL129C	RSM23	24	12	50	0.137702
YGL152C	YGL152C	24	12	50	0.137702
YGL153W	PEX14	24	12	50	0.137702
YGL163C	RAD54	24	12	50	0.137702
YGL164C	YRB30	24	12	50	0.137702
YGL191W	COX13	24	12	50	0.137702
YGL202W	ARO8	24	12	50	0.137702
YGL205W	POX1	24	12	50	0.137702
YGL228W	SHE10	24	12	50	0.137702
YGL235W	YGL235W	24	12	50	0.137702
YGL248W	PDE1	24	12	50	0.137702
YGL251C	HFM1	24	12	50	0.137702
YGR001C	YGR001C	24	12	50	0.137702
YGR014W	MSB2	24	12	50	0.137702
YGR023W	MTL1	24	12	50	0.137702
YGR031W	IMO32	24	12	50	0.137702
YGR041W	BUD9	24	12	50	0.137702
YGR054W	YGR054W	24	12	50	0.137702
YGR118W	RPS23A	24	12	50	0.137702
YGR125W	YGR125W	24	12	50	0.137702
YGR131W	FHN1	24	12	50	0.137702
YGR142W	BTN2	24	12	50	0.137702
YGR155W	CYS4	24	12	50	0.137702
YGR187C	HGH1	24	12	50	0.137702
YGR192C	TDH3	24	12	50	0.137702
YGR193C	PDX1	24	12	50	0.137702
YGR223C	HSV2	24	12	50	0.137702
YGR230W	BNS1	24	12	50	0.137702
YGR247W	CPD1	24	12	50	0.137702
YGR281W	YOR1	24	12	50	0.137702
YGR287C	IMA1	24	12	50	0.137702
YGR292W	MAL12	24	12	50	0.137702
YHL021C	AIM17	24	12	50	0.137702
YHL022C	SPO11	24	12	50	0.137702
YHL036W	MUP3	24	12	50	0.137702
YHL044W	YHL044W	24	12	50	0.137702
YHR017W	YSC83	24	12	50	0.137702
YHR030C	SLT2	24	12	50	0.137702
YHR078W	YHR078W	24	12	50	0.137702
YHR091C	MSR1	24	12	50	0.137702
YHR092C	HXT4	24	12	50	0.137702
YHR108W	GGA2	24	12	50	0.137702
YHR124W	NDT80	24	12	50	0.137702
YHR138C	YHR138C	24	12	50	0.137702
YHR151C	MTC6	24	12	50	0.137702
YHR163W	SOL3	24	12	50	0.137702
YHR179W	OYE2	24	12	50	0.137702
YHR195W	NVJ1	24	12	50	0.137702
YHR200W	RPN10	24	12	50	0.137702
YHR207C	SET5	24	12	50	0.137702
YIL086C	YIL086C	24	12	50	0.137702
YIL095W	PRK1	24	12	50	0.137702
YIR017C	MET28	24	12	50	0.137702
YJL038C	LOH1	24	12	50	0.137702
YJL045W	YJL045W	24	12	50	0.137702
YJL056C	ZAP1	24	12	50	0.137702
YJL078C	PRY3	24	12	50	0.137702
YJL107C	YJL107C	24	12	50	0.137702
YJL128C	PBS2	24	12	50	0.137702
YJL132W	YJL132W	24	12	50	0.137702
YJL139C	YUR1	24	12	50	0.137702
YJL166W	QCR8	24	12	50	0.137702
YJR004C	SAG1	24	12	50	0.137702
YJR060W	CBF1	24	12	50	0.137702
YJR094W-A	RPL43B	24	12	50	0.137702
YJR098C	YJR098C	24	12	50	0.137702
YJR108W	ABM1	24	12	50	0.137702
YJR115W	YJR115W	24	12	50	0.137702
YJR119C	JHD2	24	12	50	0.137702
YJR149W	YJR149W	24	12	50	0.137702
YJR152W	DAL5	24	12	50	0.137702
YKL003C	MRP17	24	12	50	0.137702
YKL007W	CAP1	24	12	50	0.137702
YKL010C	UFD4	24	12	50	0.137702
YKL026C	GPX1	24	12	50	0.137702
YKL027W	YKL027W	24	12	50	0.137702
YKL031W	YKL031W	24	12	50	0.137702
YKL040C	NFU1	24	12	50	0.137702
YKL046C	DCW1	24	12	50	0.137702
YKL051W	SFK1	24	12	50	0.137702
YKL064W	MNR2	24	12	50	0.137702
YKL075C	YKL075C	24	12	50	0.137702
YKL077W	YKL077W	24	12	50	0.137702
YKL091C	YKL091C	24	12	50	0.137702
YKL098W	MTC2	24	12	50	0.137702
YKL107W	YKL107W	24	12	50	0.137702
YKL129C	MYO3	24	12	50	0.137702
YKL156W	RPS27A	24	12	50	0.137702
YKL163W	PIR3	24	12	50	0.137702
YKL164C	PIR1	24	12	50	0.137702
YKL168C	KKQ8	24	12	50	0.137702
YKL174C	TPO5	24	12	50	0.137702
YKL176C	LST4	24	12	50	0.137702
YKL177W	YKL177W	24	12	50	0.137702
YKL199C	YKL199C	24	12	50	0.137702
YKR006C	MRPL13	24	12	50	0.137702
YKR015C	YKR015C	24	12	50	0.137702
YKR050W	TRK2	24	12	50	0.137702
YKR058W	GLG1	24	12	50	0.137702
YKR069W	MET1	24	12	50	0.137702
YKR072C	SIS2	24	12	50	0.137702
YKR077W	MSA2	24	12	50	0.137702
YKR093W	PTR2	24	12	50	0.137702
YKR096W	YKR096W	24	12	50	0.137702
YKR101W	SIR1	24	12	50	0.137702
YKR103W	NFT1	24	12	50	0.137702
YLL058W	YLL058W	24	12	50	0.137702
YLL062C	MHT1	24	12	50	0.137702
YLR040C	YLR040C	24	12	50	0.137702
YLR043C	TRX1	24	12	50	0.137702
YLR054C	OSW2	24	12	50	0.137702
YLR068W	FYV7	24	12	50	0.137702
YLR118C	YLR118C	24	12	50	0.137702
YLR165C	PUS5	24	12	50	0.137702
YLR183C	TOS4	24	12	50	0.137702
YLR185W	RPL37A	24	12	50	0.137702
YLR187W	SKG3	24	12	50	0.137702
YLR193C	UPS1	24	12	50	0.137702
YLR202C	YLR202C	24	12	50	0.137702
YLR210W	CLB4	24	12	50	0.137702
YLR228C	ECM22	24	12	50	0.137702
YLR248W	RCK2	24	12	50	0.137702
YLR253W	YLR253W	24	12	50	0.137702
YLR268W	SEC22	24	12	50	0.137702
YLR287-A	YLR287-A	24	12	50	0.137702
YLR288C	MEC3	24	12	50	0.137702
YLR300W	EXG1	24	12	50	0.137702
YLR303W	MET17	24	12	50	0.137702
YLR306W	UBC12	24	12	50	0.137702
YLR324W	PEX30	24	12	50	0.137702
YLR345W	YLR345W	24	12	50	0.137702
YLR349W	YLR349W	24	12	50	0.137702
YLR353W	BUD8	24	12	50	0.137702
YLR354C	TAL1	24	12	50	0.137702
YLR364W	GRX8	24	12	50	0.137702
YLR370C	ARC18	24	12	50	0.137702
YLR380W	CSR1	24	12	50	0.137702
YML001W	YPT7	24	12	50	0.137702
YML009C	MRPL39	24	12	50	0.137702
YML010C-B	YML010C-B	24	12	50	0.137702
YML027W	YOX1	24	12	50	0.137702
YML054C	CYB2	24	12	50	0.137702
YML056C	IMD4	24	12	50	0.137702
YML072C	TCB3	24	12	50	0.137702
YML110C	COQ5	24	12	50	0.137702
YMR004W	MVP1	24	12	50	0.137702
YMR020W	FMS1	24	12	50	0.137702
YMR065W	KAR5	24	12	50	0.137702
YMR084W	YMR084W	24	12	50	0.137702
YMR125W	STO1	24	12	50	0.137702
YMR130W	YMR130W	24	12	50	0.137702
YMR150C	IMP1	24	12	50	0.137702
YMR174C	PAI3	24	12	50	0.137702
YMR175W	SIP18	24	12	50	0.137702
YMR180C	CTL1	24	12	50	0.137702
YMR182C	RGM1	24	12	50	0.137702
YMR194C-B	CMC4	24	12	50	0.137702
YMR194W	RPL36A	24	12	50	0.137702
YMR195W	ICY1	24	12	50	0.137702
YMR204C	INP1	24	12	50	0.137702
YMR219W	ESC1	24	12	50	0.137702
YMR223W	UBP8	24	12	50	0.137702
YMR230W	RPS10B	24	12	50	0.137702
YMR245W	YMR245W	24	12	50	0.137702
YMR255W	GFD1	24	12	50	0.137702
YMR266W	RSN1	24	12	50	0.137702
YMR279C	YMR279C	24	12	50	0.137702
YMR280C	CAT8	24	12	50	0.137702
YMR304C-A	YMR304C-A	24	12	50	0.137702
YMR306W	FKS3	24	12	50	0.137702
YMR313C	TGL3	24	12	50	0.137702
YMR315W	YMR315W	24	12	50	0.137702
YMR318C	ADH6	24	12	50	0.137702
YNL021W	HDA1	24	12	50	0.137702
YNL035C	YNL035C	24	12	50	0.137702
YNL037C	IDH1	24	12	50	0.137702
YNL077W	APJ1	24	12	50	0.137702
YNL096C	RPS7B	24	12	50	0.137702
YNL109W	YNL109W	24	12	50	0.137702
YNL116W	DMA2	24	12	50	0.137702
YNL134C	YNL134C	24	12	50	0.137702
YNL177C	MRPL22	24	12	50	0.137702
YNL179C	YNL179C	24	12	50	0.137702
YNL196C	SLZ1	24	12	50	0.137702
YNL246W	VPS75	24	12	50	0.137702
YNL280C	ERG24	24	12	50	0.137702
YNL283C	WSC2	24	12	50	0.137702
YNL302C	RPS19B	24	12	50	0.137702
YNL314W	DAL82	24	12	50	0.137702
YNL338W	YNL338W	24	12	50	0.137702
YNR020C	ATP23	24	12	50	0.137702
YNR020C	ATP23	24	12	50	0.137702
YNR022C	MRPL50	24	12	50	0.137702
YNR061C	YNR061C	24	12	50	0.137702
YNR062C	YNR062C	24	12	50	0.137702
YNR064C	YNR064C	24	12	50	0.137702
YOL006C	TOP1	24	12	50	0.137702
YOL019W	YOL019W	24	12	50	0.137702
YOL025W	LAG2	24	12	50	0.137702
YOL031C	SIL1	24	12	50	0.137702
YOL037C	YOL037C	24	12	50	0.137702
YOL039W	RPP2A	24	12	50	0.137702
YOL046C	YOL046C	24	12	50	0.137702
YOL048C	RRT8	24	12	50	0.137702
YOL091W	SPO21	24	12	50	0.137702
YOL092W	YOL092W	24	12	50	0.137702
YOL124C	TRM11	24	12	50	0.137702
YOL136C	PFK27	24	12	50	0.137702
YOL138C	RTC1	24	12	50	0.137702
YOL152W	FRE7	24	12	50	0.137702
YOL162W	YOL162W	24	12	50	0.137702
YOL164W-A	YOL164W-A	24	12	50	0.137702
YOR036W	PEP12	24	12	50	0.137702
YOR047C	STD1	24	12	50	0.137702
YOR054C	VHS3	24	12	50	0.137702
YOR127W	RGA1	24	12	50	0.137702
YOR166C	SWT1	24	12	50	0.137702
YOR189W	IES4	24	12	50	0.137702
YOR213C	SAS5	24	12	50	0.137702
YOR216C	RUD3	24	12	50	0.137702
YOR255W	OSW1	24	12	50	0.137702
YOR266W	PNT1	24	12	50	0.137702
YOR267C	HRK1	24	12	50	0.137702
YOR271C	FSF1	24	12	50	0.137702
YOR291W	YPK9	24	12	50	0.137702
YOR301W	RAX1	24	12	50	0.137702
YOR307C	SLY41	24	12	50	0.137702
YOR317W	FAA1	24	12	50	0.137702
YOR349W	CIN1	24	12	50	0.137702
YOR356W	CIR2	24	12	50	0.137702
YOR366W	YOR366W	24	12	50	0.137702
YOR374W	ALD4	24	12	50	0.137702
YOR379C	YOR379C	24	12	50	0.137702
YPL003W	ULA1	24	12	50	0.137702
YPL021W	ECM23	24	12	50	0.137702
YPL030W	TRM44	24	12	50	0.137702
YPL033C	SRL4	24	12	50	0.137702
YPL102C	YPL102C	24	12	50	0.137702
YPL112C	PEX25	24	12	50	0.137702
YPL116W	HOS3	24	12	50	0.137702
YPL138C	SPP1	24	12	50	0.137702
YPL147W	PXA1	24	12	50	0.137702
YPL155C	KIP2	24	12	50	0.137702
YPL159C	PET20	24	12	50	0.137702
YPL163C	SVS1	24	12	50	0.137702
YPL164C	MLH3	24	12	50	0.137702
YPL165C	SET6	24	12	50	0.137702
YPL180W	TCO89	24	12	50	0.137702
YPL187W	MF(ALPHA)1	24	12	50	0.137702
YPL201C	YIG1	24	12	50	0.137702
YPL213W	LEA1	24	12	50	0.137702
YPL224C	MMT2	24	12	50	0.137702
YPL250C	ICY2	24	12	50	0.137702
YPL258C	THI21	24	12	50	0.137702
YPL272C	YPL272C	24	12	50	0.137702
YPL273W	SAM4	24	12	50	0.137702
YPR007C	REC8	24	12	50	0.137702
YPR011C	YPR011C	24	12	50	0.137702
YPR018W	RLF2	24	12	50	0.137702
YPR022C	YPR022C	24	12	50	0.137702
YPR096C	YPR096C	24	12	50	0.137702
YPR098C	YPR098C	24	12	50	0.137702
YPR118W	MRI1	24	12	50	0.137702
YPR127W	YPR127W	24	12	50	0.137702
YPR153W	YPR153W	24	12	50	0.137702
YPR170C	YPR170C	24	12	50	0.137702
YPR188C	MLC2	24	12	50	0.137702
YPR193C	HPA2	24	12	50	0.137702
YPR194C	OPT2	24	12	50	0.137702
YPR197C	YPR197C	24	12	50	0.137702
YDR467C	YDR467C	18	9	50	0.186828
YDR486C	VPS60	18	9	50	0.186828
YGL215W	CLG1	18	9	50	0.186828
YMR311C	GLC8	18	9	50	0.186828
YNL273W	TOF1	18	9	50	0.186828
YBR019C	GAL10	12	6	50	0.26207
YER044C	ERG28	12	6	50	0.26207
YJL068C	YJL068C	12	6	50	0.26207
YLR091W	GEP5	12	6	50	0.26207
YLR451W	LEU3	12	6	50	0.26207
YML131W	YML131W	12	6	50	0.26207
YNL214W	PEX17	12	6	50	0.26207
YNL265C	IST1	12	6	50	0.26207
YAL004W	YAL004W	24	11	45.8333	0.248422
YAL007C	ERP2	24	11	45.8333	0.248422
YAL035W	FUN12	24	11	45.8333	0.248422
YAL036C	RBG1	24	11	45.8333	0.248422
YAL039C	CYC3	24	11	45.8333	0.248422
YAL044W-A	YAL044W-A	24	11	45.8333	0.248422
YAL053W	FLC2	24	11	45.8333	0.248422
YAL064C-A	TDA8	24	11	45.8333	0.248422
YAL066W	YAL066W	24	11	45.8333	0.248422
YAR023C	YAR023C	24	11	45.8333	0.248422
YAR027W	UIP3	24	11	45.8333	0.248422
YAR030C	YAR030C	24	11	45.8333	0.248422
YAR037W	YAR037W	24	11	45.8333	0.248422
YBL046W	PSY4	24	11	45.8333	0.248422
YBL060W	YEL1	24	11	45.8333	0.248422
YBL066C	SEF1	24	11	45.8333	0.248422
YBL070C	YBL070C	24	11	45.8333	0.248422
YBR005W	RCR1	24	11	45.8333	0.248422
YBR006W	UGA2	24	11	45.8333	0.248422
YBR007C	DSF2	24	11	45.8333	0.248422
YBR009C	HHF1	24	11	45.8333	0.248422
YBR020W	GAL1	24	11	45.8333	0.248422
YBR031W	RPL4A	24	11	45.8333	0.248422
YBR032W	YBR032W	24	11	45.8333	0.248422
YBR047W	FMP23	24	11	45.8333	0.248422
YBR050C	REG2	24	11	45.8333	0.248422
YBR052C	RFS1	24	11	45.8333	0.248422
YBR058C	UBP14	24	11	45.8333	0.248422
YBR061C	TRM7	24	11	45.8333	0.248422
YBR062C	YBR062C	24	11	45.8333	0.248422
YBR100W	YBR100W	24	11	45.8333	0.248422
YBR111C	YSA1	24	11	45.8333	0.248422
YBR132C	AGP2	24	11	45.8333	0.248422
YBR134W	YBR134W	24	11	45.8333	0.248422
YBR151W	APD1	24	11	45.8333	0.248422
YBR157C	ICS2	24	11	45.8333	0.248422
YBR165W	UBS1	24	11	45.8333	0.248422
YBR175W	SWD3	24	11	45.8333	0.248422
YBR182C-A	YBR182C-A	24	11	45.8333	0.248422
YBR204C	LDH1	24	11	45.8333	0.248422
YBR205W	KTR3	24	11	45.8333	0.248422
YBR209W	YBR209W	24	11	45.8333	0.248422
YBR212W	NGR1	24	11	45.8333	0.248422
YBR222C	PCS60	24	11	45.8333	0.248422
YBR229C	ROT2	24	11	45.8333	0.248422
YBR232C	YBR232C	24	11	45.8333	0.248422
YBR235W	YBR235W	24	11	45.8333	0.248422
YBR242W	YBR242W	24	11	45.8333	0.248422
YBR258C	SHG1	24	11	45.8333	0.248422
YBR263W	SHM1	24	11	45.8333	0.248422
YBR267W	REI1	24	11	45.8333	0.248422
YBR274W	CHK1	24	11	45.8333	0.248422
YBR284W	YBR284W	24	11	45.8333	0.248422
YCL028W	RNQ1	24	11	45.8333	0.248422
YCL035C	GRX1	24	11	45.8333	0.248422
YCL048W	SPS22	24	11	45.8333	0.248422
YCL051W	LRE1	24	11	45.8333	0.248422
YCL056C	PEX34	24	11	45.8333	0.248422
YCR001W	YCR001W	24	11	45.8333	0.248422
YCR020C	PET18	24	11	45.8333	0.248422
YCR021C	HSP30	24	11	45.8333	0.248422
YCR022C	YCR022C	24	11	45.8333	0.248422
YCR031C	RPS14A	24	11	45.8333	0.248422
YCR061W	YCR061W	24	11	45.8333	0.248422
YCR085W	YCR085W	24	11	45.8333	0.248422
YCR087C-A	YCR087C-A	24	11	45.8333	0.248422
YCR088W	ABP1	24	11	45.8333	0.248422
YCR094W	CDC50	24	11	45.8333	0.248422
YDL037C	BSC1	24	11	45.8333	0.248422
YDL045W-A	MRP10	24	11	45.8333	0.248422
YDL053C	PBP4	24	11	45.8333	0.248422
YDL074C	BRE1	24	11	45.8333	0.248422
YDL086W	YDL086W	24	11	45.8333	0.248422
YDL110C	TMA17	24	11	45.8333	0.248422
YDL114W	YDL114W	24	11	45.8333	0.248422
YDL121C	YDL121C	24	11	45.8333	0.248422
YDL122W	UBP1	24	11	45.8333	0.248422
YDL159W-A	YDL159W-A	24	11	45.8333	0.248422
YDL182W	LYS20	24	11	45.8333	0.248422
YDL197C	ASF2	24	11	45.8333	0.248422
YDL222C	FMP45	24	11	45.8333	0.248422
YDL237W	AIM6	24	11	45.8333	0.248422
YDL240W	LRG1	24	11	45.8333	0.248422
YDR008C	YDR008C	24	11	45.8333	0.248422
YDR024W	FYV1	24	11	45.8333	0.248422
YDR031W	MIC14	24	11	45.8333	0.248422
YDR034W-B	YDR034W-B	24	11	45.8333	0.248422
YDR043C	NRG1	24	11	45.8333	0.248422
YDR058C	TGL2	24	11	45.8333	0.248422
YDR061W	YDR061W	24	11	45.8333	0.248422
YDR063W	AIM7	24	11	45.8333	0.248422
YDR075W	PPH3	24	11	45.8333	0.248422
YDR077W	SED1	24	11	45.8333	0.248422
YDR094W	YDR094W	24	11	45.8333	0.248422
YDR098C	GRX3	24	11	45.8333	0.248422
YDR105C	TMS1	24	11	45.8333	0.248422
YDR119W	VBA4	24	11	45.8333	0.248422
YDR120C	TRM1	24	11	45.8333	0.248422
YDR126W	SWF1	24	11	45.8333	0.248422
YDR132C	YDR132C	24	11	45.8333	0.248422
YDR144C	MKC7	24	11	45.8333	0.248422
YDR163W	CWC15	24	11	45.8333	0.248422
YDR173C	ARG82	24	11	45.8333	0.248422
YDR174W	HMO1	24	11	45.8333	0.248422
YDR193W	YDR193W	24	11	45.8333	0.248422
YDR194C	MSS116	24	11	45.8333	0.248422
YDR205W	MSC2	24	11	45.8333	0.248422
YDR242W	AMD2	24	11	45.8333	0.248422
YDR258C	HSP78	24	11	45.8333	0.248422
YDR278C	YDR278C	24	11	45.8333	0.248422
YDR306C	YDR306C	24	11	45.8333	0.248422
YDR317W	HIM1	24	11	45.8333	0.248422
YDR329C	PEX3	24	11	45.8333	0.248422
YDR336W	YDR336W	24	11	45.8333	0.248422
YDR358W	GGA1	24	11	45.8333	0.248422
YDR377W	ATP17	24	11	45.8333	0.248422
YDR386W	MUS81	24	11	45.8333	0.248422
YDR391C	YDR391C	24	11	45.8333	0.248422
YDR399W	HPT1	24	11	45.8333	0.248422
YDR400W	URH1	24	11	45.8333	0.248422
YDR403W	DIT1	24	11	45.8333	0.248422
YDR466W	PKH3	24	11	45.8333	0.248422
YDR482C	CWC21	24	11	45.8333	0.248422
YDR494W	RSM28	24	11	45.8333	0.248422
YDR500C	RPL37B	24	11	45.8333	0.248422
YDR501W	PLM2	24	11	45.8333	0.248422
YDR525W	API2	24	11	45.8333	0.248422
YDR539W	FDC1	24	11	45.8333	0.248422
YEL005C	VAB2	24	11	45.8333	0.248422
YER002W	NOP16	24	11	45.8333	0.248422
YER024W	YAT2	24	11	45.8333	0.248422
YER035W	EDC2	24	11	45.8333	0.248422
YER039C	HVG1	24	11	45.8333	0.248422
YER047C	SAP1	24	11	45.8333	0.248422
YER054C	GIP2	24	11	45.8333	0.248422
YER084W	YER084W	24	11	45.8333	0.248422
YER103W	SSA4	24	11	45.8333	0.248422
YER115C	SPR6	24	11	45.8333	0.248422
YER122C	GLO3	24	11	45.8333	0.248422
YER149C	PEA2	24	11	45.8333	0.248422
YER151C	UBP3	24	11	45.8333	0.248422
YER155C	BEM2	24	11	45.8333	0.248422
YER179W	DMC1	24	11	45.8333	0.248422
YFL006W	YFL006W	24	11	45.8333	0.248422
YFL013C	IES1	24	11	45.8333	0.248422
YFL025C	BST1	24	11	45.8333	0.248422
YFL028C	CAF16	24	11	45.8333	0.248422
YFL056C	AAD6	24	11	45.8333	0.248422
YFR014C	CMK1	24	11	45.8333	0.248422
YFR019W	FAB1	24	11	45.8333	0.248422
YFR026C	ULI1	24	11	45.8333	0.248422
YFR032C-A	RPL29	24	11	45.8333	0.248422
YFR034C	PHO4	24	11	45.8333	0.248422
YFR049W	YMR31	24	11	45.8333	0.248422
YGL013C	PDR1	24	11	45.8333	0.248422
YGL025C	PGD1	24	11	45.8333	0.248422
YGL031C	RPL24A	24	11	45.8333	0.248422
YGL035C	MIG1	24	11	45.8333	0.248422
YGL039W	YGL039W	24	11	45.8333	0.248422
YGL041C	YGL041C	24	11	45.8333	0.248422
YGL050W	TYW3	24	11	45.8333	0.248422
YGL051W	MST27	24	11	45.8333	0.248422
YGL053W	PRM8	24	11	45.8333	0.248422
YGL079W	KXD1	24	11	45.8333	0.248422
YGL119W	COQ8	24	11	45.8333	0.248422
YGL132W	YGL132W	24	11	45.8333	0.248422
YGL138C	YGL138C	24	11	45.8333	0.248422
YGL139W	FLC3	24	11	45.8333	0.248422
YGL161C	YIP5	24	11	45.8333	0.248422
YGL165C	YGL165C	24	11	45.8333	0.248422
YGL170C	SPO74	24	11	45.8333	0.248422
YGL174W	BUD13	24	11	45.8333	0.248422
YGL199C	YGL199C	24	11	45.8333	0.248422
YGL208W	SIP2	24	11	45.8333	0.248422
YGL216W	KIP3	24	11	45.8333	0.248422
YGL217C	YGL217C	24	11	45.8333	0.248422
YGL262W	YGL262W	24	11	45.8333	0.248422
YGR012W	YGR012W	24	11	45.8333	0.248422
YGR016W	YGR016W	24	11	45.8333	0.248422
YGR026W	YGR026W	24	11	45.8333	0.248422
YGR043C	NQM1	24	11	45.8333	0.248422
YGR061C	ADE6	24	11	45.8333	0.248422
YGR111W	YGR111W	24	11	45.8333	0.248422
YGR122W	YGR122W	24	11	45.8333	0.248422
YGR123C	PPT1	24	11	45.8333	0.248422
YGR137W	YGR137W	24	11	45.8333	0.248422
YGR166W	TRS65	24	11	45.8333	0.248422
YGR169C	PUS6	24	11	45.8333	0.248422
YGR180C	RNR4	24	11	45.8333	0.248422
YGR183C	QCR9	24	11	45.8333	0.248422
YGR189C	CRH1	24	11	45.8333	0.248422
YGR194C	XKS1	24	11	45.8333	0.248422
YGR197C	SNG1	24	11	45.8333	0.248422
YGR208W	SER2	24	11	45.8333	0.248422
YGR237C	YGR237C	24	11	45.8333	0.248422
YGR243W	FMP43	24	11	45.8333	0.248422
YGR248W	SOL4	24	11	45.8333	0.248422
YGR256W	GND2	24	11	45.8333	0.248422
YGR260W	TNA1	24	11	45.8333	0.248422
YGR269W	YGR269W	24	11	45.8333	0.248422
YGR273C	YGR273C	24	11	45.8333	0.248422
YGR275W	RTT102	24	11	45.8333	0.248422
YGR276C	RNH70	24	11	45.8333	0.248422
YGR290W	YGR290W	24	11	45.8333	0.248422
YGR291C	YGR291C	24	11	45.8333	0.248422
YGR295C	COS6	24	11	45.8333	0.248422
YHL010C	ETP1	24	11	45.8333	0.248422
YHL017W	YHL017W	24	11	45.8333	0.248422
YHL019C	APM2	24	11	45.8333	0.248422
YHL043W	ECM34	24	11	45.8333	0.248422
YHL046C	PAU13	24	11	45.8333	0.248422
YHL047C	ARN2	24	11	45.8333	0.248422
YHR008C	SOD2	24	11	45.8333	0.248422
YHR015W	MIP6	24	11	45.8333	0.248422
YHR016C	YSC84	24	11	45.8333	0.248422
YHR029C	YHI9	24	11	45.8333	0.248422
YHR031C	RRM3	24	11	45.8333	0.248422
YHR044C	DOG1	24	11	45.8333	0.248422
YHR091C	MSR1	24	11	45.8333	0.248422
YHR093W	AHT1	24	11	45.8333	0.248422
YHR109W	CTM1	24	11	45.8333	0.248422
YHR130C	YHR130C	24	11	45.8333	0.248422
YHR160C	PEX18	24	11	45.8333	0.248422
YHR180W	YHR180W	24	11	45.8333	0.248422
YHR204W	MNL1	24	11	45.8333	0.248422
YHR209W	CRG1	24	11	45.8333	0.248422
YIL046W-A	YIL046W-A	24	11	45.8333	0.248422
YIL049W	DFG10	24	11	45.8333	0.248422
YIL050W	PCL7	24	11	45.8333	0.248422
YIL053W	RHR2	24	11	45.8333	0.248422
YIL054W	YIL054W	24	11	45.8333	0.248422
YIL060W	YIL060W	24	11	45.8333	0.248422
YIL072W	HOP1	24	11	45.8333	0.248422
YIL073C	SPO22	24	11	45.8333	0.248422
YIL088C	AVT7	24	11	45.8333	0.248422
YIL105C	SLM1	24	11	45.8333	0.248422
YIL131C	FKH1	24	11	45.8333	0.248422
YIL137C	TMA108	24	11	45.8333	0.248422
YIL167W	YIL167W	24	11	45.8333	0.248422
YIR018W	YAP5	24	11	45.8333	0.248422
YIR020W-B	YIR020W-B	24	11	45.8333	0.248422
YIR021W-A	YIR021W-A	24	11	45.8333	0.248422
YIR024C	YIR024C	24	11	45.8333	0.248422
YIR027C	DAL1	24	11	45.8333	0.248422
YIR038C	GTT1	24	11	45.8333	0.248422
YIR039C	YPS6	24	11	45.8333	0.248422
YJL020C	BBC1	24	11	45.8333	0.248422
YJL023C	PET130	24	11	45.8333	0.248422
YJL105W	SET4	24	11	45.8333	0.248422
YJL123C	MTC1	24	11	45.8333	0.248422
YJL126W	NIT2	24	11	45.8333	0.248422
YJL170C	ASG7	24	11	45.8333	0.248422
YJL191W	RPS14B	24	11	45.8333	0.248422
YJL196C	ELO1	24	11	45.8333	0.248422
YJR001W	AVT1	24	11	45.8333	0.248422
YJR015W	YJR015W	24	11	45.8333	0.248422
YJR030C	YJR030C	24	11	45.8333	0.248422
YJR037W	YJR037W	24	11	45.8333	0.248422
YJR040W	GEF1	24	11	45.8333	0.248422
YJR049C	UTR1	24	11	45.8333	0.248422
YJR058C	APS2	24	11	45.8333	0.248422
YJR066W	TOR1	24	11	45.8333	0.248422
YJR069C	HAM1	24	11	45.8333	0.248422
YJR077C	MIR1	24	11	45.8333	0.248422
YJR087W	YJR087W	24	11	45.8333	0.248422
YJR094C	IME1	24	11	45.8333	0.248422
YJR121W	ATP2	24	11	45.8333	0.248422
YJR129C	YJR129C	24	11	45.8333	0.248422
YJR150C	DAN1	24	11	45.8333	0.248422
YKL018C-A	YKL018C-A	24	11	45.8333	0.248422
YKL029C	MAE1	24	11	45.8333	0.248422
YKL034W	TUL1	24	11	45.8333	0.248422
YKL043W	PHD1	24	11	45.8333	0.248422
YKL050C	YKL050C	24	11	45.8333	0.248422
YKL053W	YKL053W	24	11	45.8333	0.248422
YKL068W-A	YKL068W-A	24	11	45.8333	0.248422
YKL084W	HOT13	24	11	45.8333	0.248422
YKL085W	MDH1	24	11	45.8333	0.248422
YKL102C	YKL102C	24	11	45.8333	0.248422
YKL133C	YKL133C	24	11	45.8333	0.248422
YKL137W	CMC1	24	11	45.8333	0.248422
YKL146W	AVT3	24	11	45.8333	0.248422
YKL147C	YKL147C	24	11	45.8333	0.248422
YKL151C	YKL151C	24	11	45.8333	0.248422
YKR009C	FOX2	24	11	45.8333	0.248422
YKR018C	YKR018C	24	11	45.8333	0.248422
YKR043C	SHB17	24	11	45.8333	0.248422
YKR045C	YKR045C	24	11	45.8333	0.248422
YKR075C	YKR075C	24	11	45.8333	0.248422
YKR078W	YKR078W	24	11	45.8333	0.248422
YKR092C	SRP40	24	11	45.8333	0.248422
YLL006W	MMM1	24	11	45.8333	0.248422
YLL006W-A	YLL006W-A	24	11	45.8333	0.248422
YLL015W	BPT1	24	11	45.8333	0.248422
YLL026W	HSP104	24	11	45.8333	0.248422
YLL033W	IRC19	24	11	45.8333	0.248422
YLL043W	FPS1	24	11	45.8333	0.248422
YLL045C	RPL8B	24	11	45.8333	0.248422
YLR018C	POM34	24	11	45.8333	0.248422
YLR031W	YLR031W	24	11	45.8333	0.248422
YLR058C	SHM2	24	11	45.8333	0.248422
YLR073C	RFU1	24	11	45.8333	0.248422
YLR102C	APC9	24	11	45.8333	0.248422
YLR142W	PUT1	24	11	45.8333	0.248422
YLR146C	SPE4	24	11	45.8333	0.248422
YLR152C	YLR152C	24	11	45.8333	0.248422
YLR235C	YLR235C	24	11	45.8333	0.248422
YLR237W	THI7	24	11	45.8333	0.248422
YLR254C	NDL1	24	11	45.8333	0.248422
YLR263W	RED1	24	11	45.8333	0.248422
YLR264W	RPS28B	24	11	45.8333	0.248422
YLR269C	YLR269C	24	11	45.8333	0.248422
YLR270W	DCS1	24	11	45.8333	0.248422
YLR278C	YLR278C	24	11	45.8333	0.248422
YLR294C	YLR294C	24	11	45.8333	0.248422
YLR342W	FKS1	24	11	45.8333	0.248422
YLR356W	ATG33	24	11	45.8333	0.248422
YLR367W	RPS22B	24	11	45.8333	0.248422
YLR405W	DUS4	24	11	45.8333	0.248422
YLR406C-A	YLR406C-A	24	11	45.8333	0.248422
YLR412C-A	YLR412C-A	24	11	45.8333	0.248422
YLR412W	BER1	24	11	45.8333	0.248422
YML007C-A	YML007C-A	24	11	45.8333	0.248422
YML020W	YML020W	24	11	45.8333	0.248422
YML032C	RAD52	24	11	45.8333	0.248422
YML033W	YML033W	24	11	45.8333	0.248422
YML048W	GSF2	24	11	45.8333	0.248422
YML054C-A	YML054C-A	24	11	45.8333	0.248422
YML059C	NTE1	24	11	45.8333	0.248422
YML075C	HMG1	24	11	45.8333	0.248422
YML076C	WAR1	24	11	45.8333	0.248422
YMR010W	YMR010W	24	11	45.8333	0.248422
YMR025W	CSI1	24	11	45.8333	0.248422
YMR030W	RSF1	24	11	45.8333	0.248422
YMR031C	EIS1	24	11	45.8333	0.248422
YMR054W	STV1	24	11	45.8333	0.248422
YMR063W	RIM9	24	11	45.8333	0.248422
YMR064W	AEP1	24	11	45.8333	0.248422
YMR080C	NAM7	24	11	45.8333	0.248422
YMR087W	YMR087W	24	11	45.8333	0.248422
YMR088C	VBA1	24	11	45.8333	0.248422
YMR103C	YMR103C	24	11	45.8333	0.248422
YMR104C	YPK2	24	11	45.8333	0.248422
YMR105W-A	YMR105W-A	24	11	45.8333	0.248422
YMR107W	SPG4	24	11	45.8333	0.248422
YMR109W	MYO5	24	11	45.8333	0.248422
YMR114C	YMR114C	24	11	45.8333	0.248422
YMR139W	RIM11	24	11	45.8333	0.248422
YMR159C	ATG16	24	11	45.8333	0.248422
YMR162C	DNF3	24	11	45.8333	0.248422
YMR166C	YMR166C	24	11	45.8333	0.248422
YMR167W	MLH1	24	11	45.8333	0.248422
YMR175W	SIP18	24	11	45.8333	0.248422
YMR178W	YMR178W	24	11	45.8333	0.248422
YMR181C	YMR181C	24	11	45.8333	0.248422
YMR233W	TRI1	24	11	45.8333	0.248422
YMR238W	DFG5	24	11	45.8333	0.248422
YMR242W-A	YMR242W-A	24	11	45.8333	0.248422
YMR252C	YMR252C	24	11	45.8333	0.248422
YMR256C	COX7	24	11	45.8333	0.248422
YMR263W	SAP30	24	11	45.8333	0.248422
YMR273C	ZDS1	24	11	45.8333	0.248422
YMR300C	ADE4	24	11	45.8333	0.248422
YMR316W	DIA1	24	11	45.8333	0.248422
YNL022C	YNL022C	24	11	45.8333	0.248422
YNL030W	HHF2	24	11	45.8333	0.248422
YNL043C	YNL043C	24	11	45.8333	0.248422
YNL047C	SLM2	24	11	45.8333	0.248422
YNL065W	AQR1	24	11	45.8333	0.248422
YNL081C	SWS2	24	11	45.8333	0.248422
YNL094W	APP1	24	11	45.8333	0.248422
YNL105W	RRT16	24	11	45.8333	0.248422
YNL156C	NSG2	24	11	45.8333	0.248422
YNL173C	MDG1	24	11	45.8333	0.248422
YNL204C	SPS18	24	11	45.8333	0.248422
YNL230C	ELA1	24	11	45.8333	0.248422
YNL234W	YNL234W	24	11	45.8333	0.248422
YNL274C	GOR1	24	11	45.8333	0.248422
YNL334C	SNO2	24	11	45.8333	0.248422
YNL339C	YRF1-6	24	11	45.8333	0.248422
YNR021W	YNR021W	24	11	45.8333	0.248422
YNR032C-A	HUB1	24	11	45.8333	0.248422
YNR039C	ZRG17	24	11	45.8333	0.248422
YNR047W	FPK1	24	11	45.8333	0.248422
YNR051C	BRE5	24	11	45.8333	0.248422
YOL013W-A	YOL013W-A	24	11	45.8333	0.248422
YOL018C	TLG2	24	11	45.8333	0.248422
YOL019W-A	YOL019W-A	24	11	45.8333	0.248422
YOL020W	TAT2	24	11	45.8333	0.248422
YOL043C	NTG2	24	11	45.8333	0.248422
YOL045W	PSK2	24	11	45.8333	0.248422
YOL061W	PRS5	24	11	45.8333	0.248422
YOL070C	NBA1	24	11	45.8333	0.248422
YOL075C	YOL075C	24	11	45.8333	0.248422
YOL084W	PHM7	24	11	45.8333	0.248422
YOL085C	YOL085C	24	11	45.8333	0.248422
YOL109W	ZEO1	24	11	45.8333	0.248422
YOL117W	RRI2	24	11	45.8333	0.248422
YOL128C	YGK3	24	11	45.8333	0.248422
YOL129W	VPS68	24	11	45.8333	0.248422
YOL147C	PEX11	24	11	45.8333	0.248422
YOL152W	FRE7	24	11	45.8333	0.248422
YOR008C-A	YOR008C-A	24	11	45.8333	0.248422
YOR011W	AUS1	24	11	45.8333	0.248422
YOR019W	YOR019W	24	11	45.8333	0.248422
YOR023C	AHC1	24	11	45.8333	0.248422
YOR044W	IRC23	24	11	45.8333	0.248422
YOR101W	RAS1	24	11	45.8333	0.248422
YOR153W	PDR5	24	11	45.8333	0.248422
YOR156C	NFI1	24	11	45.8333	0.248422
YOR161C	PNS1	24	11	45.8333	0.248422
YOR167C	RPS28A	24	11	45.8333	0.248422
YOR172W	YRM1	24	11	45.8333	0.248422
YOR173W	DCS2	24	11	45.8333	0.248422
YOR193W	PEX27	24	11	45.8333	0.248422
YOR220W	RCN2	24	11	45.8333	0.248422
YOR225W	YOR225W	24	11	45.8333	0.248422
YOR239W	ABP140	24	11	45.8333	0.248422
YOR263C	YOR263C	24	11	45.8333	0.248422
YOR264W	DSE3	24	11	45.8333	0.248422
YOR265W	RBL2	24	11	45.8333	0.248422
YOR277C	YOR277C	24	11	45.8333	0.248422
YOR284W	HUA2	24	11	45.8333	0.248422
YOR288C	MPD1	24	11	45.8333	0.248422
YOR304C-A	YOR304C-A	24	11	45.8333	0.248422
YOR306C	MCH5	24	11	45.8333	0.248422
YOR327C	SNC2	24	11	45.8333	0.248422
YOR330C	MIP1	24	11	45.8333	0.248422
YOR346W	REV1	24	11	45.8333	0.248422
YOR350C	MNE1	24	11	45.8333	0.248422
YOR355W	GDS1	24	11	45.8333	0.248422
YOR358W	HAP5	24	11	45.8333	0.248422
YOR360C	PDE2	24	11	45.8333	0.248422
YOR364W	YOR364W	24	11	45.8333	0.248422
YOR366W	YOR366W	24	11	45.8333	0.248422
YOR367W	SCP1	24	11	45.8333	0.248422
YOR368W	RAD17	24	11	45.8333	0.248422
YOR371C	GPB1	24	11	45.8333	0.248422
YOR382W	FIT2	24	11	45.8333	0.248422
YOR383C	FIT3	24	11	45.8333	0.248422
YPL015C	HST2	24	11	45.8333	0.248422
YPL019C	VTC3	24	11	45.8333	0.248422
YPL026C	SKS1	24	11	45.8333	0.248422
YPL039W	YPL039W	24	11	45.8333	0.248422
YPL058C	PDR12	24	11	45.8333	0.248422
YPL060W	MFM1	24	11	45.8333	0.248422
YPL062W	YPL062W	24	11	45.8333	0.248422
YPL064C	CWC27	24	11	45.8333	0.248422
YPL066W	YPL066W	24	11	45.8333	0.248422
YPL078C	ATP4	24	11	45.8333	0.248422
YPL091W	GLR1	24	11	45.8333	0.248422
YPL140C	MKK2	24	11	45.8333	0.248422
YPL145C	KES1	24	11	45.8333	0.248422
YPL158C	AIM44	24	11	45.8333	0.248422
YPL166W	ATG29	24	11	45.8333	0.248422
YPL177C	CUP9	24	11	45.8333	0.248422
YPL182C	YPL182C	24	11	45.8333	0.248422
YPL191C	YPL191C	24	11	45.8333	0.248422
YPL195W	APL5	24	11	45.8333	0.248422
YPL248C	GAL4	24	11	45.8333	0.248422
YPL262W	FUM1	24	11	45.8333	0.248422
YPL270W	MDL2	24	11	45.8333	0.248422
YPR008W	HAA1	24	11	45.8333	0.248422
YPR031W	NTO1	24	11	45.8333	0.248422
YPR050C	YPR050C	24	11	45.8333	0.248422
YPR054W	SMK1	24	11	45.8333	0.248422
YPR061C	JID1	24	11	45.8333	0.248422
YPR065W	ROX1	24	11	45.8333	0.248422
YPR074C	TKL1	24	11	45.8333	0.248422
YPR075C	OPY2	24	11	45.8333	0.248422
YPR078C	YPR078C	24	11	45.8333	0.248422
YPR091C	YPR091C	24	11	45.8333	0.248422
YPR095C	SYT1	24	11	45.8333	0.248422
YPR121W	THI22	24	11	45.8333	0.248422
YPR125W	YLH47	24	11	45.8333	0.248422
YPR156C	TPO3	24	11	45.8333	0.248422
YPR157W	TDA6	24	11	45.8333	0.248422
YPR166C	MRP2	24	11	45.8333	0.248422
YPR172W	YPR172W	24	11	45.8333	0.248422
YPR179C	HDA3	24	11	45.8333	0.248422
YBR251W	MRPS5	18	8	44.4444	0.339379
YDR210W	YDR210W	18	8	44.4444	0.339379
YEL049W	PAU2	18	8	44.4444	0.339379
YER120W	SCS2	18	8	44.4444	0.339379
YGR174C	CBP4	18	8	44.4444	0.339379
YIL030C	SSM4	18	8	44.4444	0.339379
YIR023W	DAL81	18	8	44.4444	0.339379
YJL029C	VPS53	18	8	44.4444	0.339379
YKR035W-A	DID2	18	8	44.4444	0.339379
YNL069C	RPL16B	18	8	44.4444	0.339379
YNR037C	RSM19	18	8	44.4444	0.339379
YOR205C	GEP3	18	8	44.4444	0.339379
YPL206C	PGC1	18	8	44.4444	0.339379
YPR049C	ATG11	18	8	44.4444	0.339379
YAL020C	ATS1	24	10	41.6667	0.395679
YAL022C	FUN26	24	10	41.6667	0.395679
YAL026C	DRS2	24	10	41.6667	0.395679
YAL031C	GIP4	24	10	41.6667	0.395679
YAL034C	FUN19	24	10	41.6667	0.395679
YAL051W	OAF1	24	10	41.6667	0.395679
YAL061W	BDH2	24	10	41.6667	0.395679
YAL065C	YAL065C	24	10	41.6667	0.395679
YAR020C	PAU7	24	10	41.6667	0.395679
YAR028W	YAR028W	24	10	41.6667	0.395679
YBL039W-A	YBL039W-A	24	10	41.6667	0.395679
YBL053W	YBL053W	24	10	41.6667	0.395679
YBL061C	SKT5	24	10	41.6667	0.395679
YBL065W	YBL065W	24	10	41.6667	0.395679
YBL068W	PRS4	24	10	41.6667	0.395679
YBL080C	PET112	24	10	41.6667	0.395679
YBL081W	YBL081W	24	10	41.6667	0.395679
YBL082C	ALG3	24	10	41.6667	0.395679
YBL098W	BNA4	24	10	41.6667	0.395679
YBL099W	ATP1	24	10	41.6667	0.395679
YBL102W	SFT2	24	10	41.6667	0.395679
YBR001C	NTH2	24	10	41.6667	0.395679
YBR003W	COQ1	24	10	41.6667	0.395679
YBR005W	RCR1	24	10	41.6667	0.395679
YBR010W	HHT1	24	10	41.6667	0.395679
YBR023C	CHS3	24	10	41.6667	0.395679
YBR027C	YBR027C	24	10	41.6667	0.395679
YBR030W	RKM3	24	10	41.6667	0.395679
YBR031W	RPL4A	24	10	41.6667	0.395679
YBR037C	SCO1	24	10	41.6667	0.395679
YBR052C	RFS1	24	10	41.6667	0.395679
YBR058C	UBP14	24	10	41.6667	0.395679
YBR069C	TAT1	24	10	41.6667	0.395679
YBR072C-A	YBR072C-A	24	10	41.6667	0.395679
YBR100W	YBR100W	24	10	41.6667	0.395679
YBR116C	YBR116C	24	10	41.6667	0.395679
YBR139W	YBR139W	24	10	41.6667	0.395679
YBR145W	ADH5	24	10	41.6667	0.395679
YBR150C	TBS1	24	10	41.6667	0.395679
YBR162W-A	YSY6	24	10	41.6667	0.395679
YBR172C	SMY2	24	10	41.6667	0.395679
YBR180W	DTR1	24	10	41.6667	0.395679
YBR185C	MBA1	24	10	41.6667	0.395679
YBR197C	YBR197C	24	10	41.6667	0.395679
YBR201W	DER1	24	10	41.6667	0.395679
YBR203W	COS111	24	10	41.6667	0.395679
YBR213W	MET8	24	10	41.6667	0.395679
YBR228W	SLX1	24	10	41.6667	0.395679
YBR230C	OM14	24	10	41.6667	0.395679
YBR271W	YBR271W	24	10	41.6667	0.395679
YBR288C	APM3	24	10	41.6667	0.395679
YBR290W	BSD2	24	10	41.6667	0.395679
YBR292C	YBR292C	24	10	41.6667	0.395679
YBR298C	MAL31	24	10	41.6667	0.395679
YBR301W	PAU24	24	10	41.6667	0.395679
YCL001W-A	YCL001W-A	24	10	41.6667	0.395679
YCL006C	YCL006C	24	10	41.6667	0.395679
YCL011C	GBP2	24	10	41.6667	0.395679
YCL013W	YCL013W	24	10	41.6667	0.395679
YCL023C	YCL023C	24	10	41.6667	0.395679
YCL027W	FUS1	24	10	41.6667	0.395679
YCL038C	ATG22	24	10	41.6667	0.395679
YCL040W	GLK1	24	10	41.6667	0.395679
YCL049C	YCL049C	24	10	41.6667	0.395679
YCL055W	KAR4	24	10	41.6667	0.395679
YCL076W	YCL076W	24	10	41.6667	0.395679
YCR006C	YCR006C	24	10	41.6667	0.395679
YCR007C	YCR007C	24	10	41.6667	0.395679
YCR015C	YCR015C	24	10	41.6667	0.395679
YCR025C	YCR025C	24	10	41.6667	0.395679
YCR032W	BPH1	24	10	41.6667	0.395679
YCR034W	FEN1	24	10	41.6667	0.395679
YCR073C	SSK22	24	10	41.6667	0.395679
YCR076C	YCR076C	24	10	41.6667	0.395679
YCR092C	MSH3	24	10	41.6667	0.395679
YCR098C	GIT1	24	10	41.6667	0.395679
YDL022W	GPD1	24	10	41.6667	0.395679
YDL026W	YDL026W	24	10	41.6667	0.395679
YDL044C	MTF2	24	10	41.6667	0.395679
YDL048C	STP4	24	10	41.6667	0.395679
YDL050C	YDL050C	24	10	41.6667	0.395679
YDL069C	CBS1	24	10	41.6667	0.395679
YDL079C	MRK1	24	10	41.6667	0.395679
YDL095W	PMT1	24	10	41.6667	0.395679
YDL104C	QRI7	24	10	41.6667	0.395679
YDL134C	PPH21	24	10	41.6667	0.395679
YDL151C	BUD30	24	10	41.6667	0.395679
YDL154W	MSH5	24	10	41.6667	0.395679
YDL190C	UFD2	24	10	41.6667	0.395679
YDL200C	MGT1	24	10	41.6667	0.395679
YDL204W	RTN2	24	10	41.6667	0.395679
YDL210W	UGA4	24	10	41.6667	0.395679
YDL218W	YDL218W	24	10	41.6667	0.395679
YDL231C	BRE4	24	10	41.6667	0.395679
YDL233W	YDL233W	24	10	41.6667	0.395679
YDR019C	GCV1	24	10	41.6667	0.395679
YDR020C	DAS2	24	10	41.6667	0.395679
YDR046C	BAP3	24	10	41.6667	0.395679
YDR056C	YDR056C	24	10	41.6667	0.395679
YDR059C	UBC5	24	10	41.6667	0.395679
YDR073W	SNF11	24	10	41.6667	0.395679
YDR100W	TVP15	24	10	41.6667	0.395679
YDR115W	YDR115W	24	10	41.6667	0.395679
YDR125C	ECM18	24	10	41.6667	0.395679
YDR129C	SAC6	24	10	41.6667	0.395679
YDR148C	KGD2	24	10	41.6667	0.395679
YDR178W	SDH4	24	10	41.6667	0.395679
YDR204W	COQ4	24	10	41.6667	0.395679
YDR221W	GTB1	24	10	41.6667	0.395679
YDR251W	PAM1	24	10	41.6667	0.395679
YDR252W	BTT1	24	10	41.6667	0.395679
YDR253C	MET32	24	10	41.6667	0.395679
YDR256C	CTA1	24	10	41.6667	0.395679
YDR260C	SWM1	24	10	41.6667	0.395679
YDR264C	AKR1	24	10	41.6667	0.395679
YDR266C	YDR266C	24	10	41.6667	0.395679
YDR269C	YDR269C	24	10	41.6667	0.395679
YDR282C	YDR282C	24	10	41.6667	0.395679
YDR297W	SUR2	24	10	41.6667	0.395679
YDR307W	YDR307W	24	10	41.6667	0.395679
YDR344C	YDR344C	24	10	41.6667	0.395679
YDR347W	MRP1	24	10	41.6667	0.395679
YDR374C	YDR374C	24	10	41.6667	0.395679
YDR382W	RPP2B	24	10	41.6667	0.395679
YDR395W	SXM1	24	10	41.6667	0.395679
YDR414C	ERD1	24	10	41.6667	0.395679
YDR417C	YDR417C	24	10	41.6667	0.395679
YDR419W	RAD30	24	10	41.6667	0.395679
YDR430C	CYM1	24	10	41.6667	0.395679
YDR442W	YDR442W	24	10	41.6667	0.395679
YDR480W	DIG2	24	10	41.6667	0.395679
YDR504C	SPG3	24	10	41.6667	0.395679
YDR506C	YDR506C	24	10	41.6667	0.395679
YDR516C	EMI2	24	10	41.6667	0.395679
YDR518W	EUG1	24	10	41.6667	0.395679
YDR522C	SPS2	24	10	41.6667	0.395679
YDR523C	SPS1	24	10	41.6667	0.395679
YDR524W-A	YDR524W-A	24	10	41.6667	0.395679
YDR525W-A	SNA2	24	10	41.6667	0.395679
YDR534C	FIT1	24	10	41.6667	0.395679
YEL014C	YEL014C	24	10	41.6667	0.395679
YEL017C-A	PMP2	24	10	41.6667	0.395679
YER004W	FMP52	24	10	41.6667	0.395679
YER007W	PAC2	24	10	41.6667	0.395679
YER019C-A	SBH2	24	10	41.6667	0.395679
YER044C-A	MEI4	24	10	41.6667	0.395679
YER046W-A	YER046W-A	24	10	41.6667	0.395679
YER056C	FCY2	24	10	41.6667	0.395679
YER058W	PET117	24	10	41.6667	0.395679
YER060W	FCY21	24	10	41.6667	0.395679
YER060W-A	FCY22	24	10	41.6667	0.395679
YER072W	VTC1	24	10	41.6667	0.395679
YER081W	SER3	24	10	41.6667	0.395679
YER087C-B	SBH1	24	10	41.6667	0.395679
YER110C	KAP123	24	10	41.6667	0.395679
YER119C	AVT6	24	10	41.6667	0.395679
YER128W	YER128W	24	10	41.6667	0.395679
YER130C	YER130C	24	10	41.6667	0.395679
YER150W	SPI1	24	10	41.6667	0.395679
YER153C	PET122	24	10	41.6667	0.395679
YER163C	YER163C	24	10	41.6667	0.395679
YER175C	TMT1	24	10	41.6667	0.395679
YER186W-A	YER186W-A	24	10	41.6667	0.395679
YER187W	YER187W	24	10	41.6667	0.395679
YFL004W	VTC2	24	10	41.6667	0.395679
YFL010W-A	AUA1	24	10	41.6667	0.395679
YFL012W	YFL012W	24	10	41.6667	0.395679
YFL019C	YFL019C	24	10	41.6667	0.395679
YFL033C	RIM15	24	10	41.6667	0.395679
YFL034W	YFL034W	24	10	41.6667	0.395679
YFL035C-B	YFL035C-B	24	10	41.6667	0.395679
YFL043C	YFL043C	24	10	41.6667	0.395679
YFL044C	OTU1	24	10	41.6667	0.395679
YFR007W	YFH7	24	10	41.6667	0.395679
YFR009W	GCN20	24	10	41.6667	0.395679
YFR010W	UBP6	24	10	41.6667	0.395679
YFR012W-A	YFR012W-A	24	10	41.6667	0.395679
YFR041C	ERJ5	24	10	41.6667	0.395679
YGL004C	RPN14	24	10	41.6667	0.395679
YGL014W	PUF4	24	10	41.6667	0.395679
YGL043W	DST1	24	10	41.6667	0.395679
YGL060W	YBP2	24	10	41.6667	0.395679
YGL096W	TOS8	24	10	41.6667	0.395679
YGL105W	ARC1	24	10	41.6667	0.395679
YGL109W	YGL109W	24	10	41.6667	0.395679
YGL117W	YGL117W	24	10	41.6667	0.395679
YGL143C	MRF1	24	10	41.6667	0.395679
YGL181W	GTS1	24	10	41.6667	0.395679
YGL197W	MDS3	24	10	41.6667	0.395679
YGL210W	YPT32	24	10	41.6667	0.395679
YGL211W	NCS6	24	10	41.6667	0.395679
YGL213C	SKI8	24	10	41.6667	0.395679
YGL240W	DOC1	24	10	41.6667	0.395679
YGL241W	KAP114	24	10	41.6667	0.395679
YGL255W	ZRT1	24	10	41.6667	0.395679
YGR008C	STF2	24	10	41.6667	0.395679
YGR018C	YGR018C	24	10	41.6667	0.395679
YGR021W	YGR021W	24	10	41.6667	0.395679
YGR035W-A	YGR035W-A	24	10	41.6667	0.395679
YGR045C	YGR045C	24	10	41.6667	0.395679
YGR053C	YGR053C	24	10	41.6667	0.395679
YGR102C	YGR102C	24	10	41.6667	0.395679
YGR164W	YGR164W	24	10	41.6667	0.395679
YGR182C	YGR182C	24	10	41.6667	0.395679
YGR184C	UBR1	24	10	41.6667	0.395679
YGR200C	ELP2	24	10	41.6667	0.395679
YGR202C	PCT1	24	10	41.6667	0.395679
YGR209C	TRX2	24	10	41.6667	0.395679
YGR220C	MRPL9	24	10	41.6667	0.395679
YGR222W	PET54	24	10	41.6667	0.395679
YGR226C	YGR226C	24	10	41.6667	0.395679
YGR227W	DIE2	24	10	41.6667	0.395679
YGR231C	PHB2	24	10	41.6667	0.395679
YGR233C	PHO81	24	10	41.6667	0.395679
YGR236C	SPG1	24	10	41.6667	0.395679
YGR249W	MGA1	24	10	41.6667	0.395679
YGR250C	YGR250C	24	10	41.6667	0.395679
YGR254W	ENO1	24	10	41.6667	0.395679
YGR268C	HUA1	24	10	41.6667	0.395679
YGR279C	SCW4	24	10	41.6667	0.395679
YGR288W	MAL13	24	10	41.6667	0.395679
YHL005C	YHL005C	24	10	41.6667	0.395679
YHL012W	YHL012W	24	10	41.6667	0.395679
YHL014C	YLF2	24	10	41.6667	0.395679
YHL015W-A	YHL015W-A	24	10	41.6667	0.395679
YHL016C	DUR3	24	10	41.6667	0.395679
YHL030W	ECM29	24	10	41.6667	0.395679
YHL034C	SBP1	24	10	41.6667	0.395679
YHL040C	ARN1	24	10	41.6667	0.395679
YHL041W	YHL041W	24	10	41.6667	0.395679
YHL045W	YHL045W	24	10	41.6667	0.395679
YHR014W	SPO13	24	10	41.6667	0.395679
YHR050W	SMF2	24	10	41.6667	0.395679
YHR079C-B	YHR079C-B	24	10	41.6667	0.395679
YHR087W	RTC3	24	10	41.6667	0.395679
YHR097C	YHR097C	24	10	41.6667	0.395679
YHR111W	UBA4	24	10	41.6667	0.395679
YHR114W	BZZ1	24	10	41.6667	0.395679
YHR115C	DMA1	24	10	41.6667	0.395679
YHR133C	NSG1	24	10	41.6667	0.395679
YHR136C	SPL2	24	10	41.6667	0.395679
YHR153C	SPO16	24	10	41.6667	0.395679
YHR156C	LIN1	24	10	41.6667	0.395679
YHR158C	KEL1	24	10	41.6667	0.395679
YHR182W	YHR182W	24	10	41.6667	0.395679
YHR199C	AIM46	24	10	41.6667	0.395679
YHR202W	YHR202W	24	10	41.6667	0.395679
YHR210C	YHR210C	24	10	41.6667	0.395679
YIL005W	EPS1	24	10	41.6667	0.395679
YIL016W	SNL1	24	10	41.6667	0.395679
YIL027C	KRE27	24	10	41.6667	0.395679
YIL029C	YIL029C	24	10	41.6667	0.395679
YIL036W	CST6	24	10	41.6667	0.395679
YIL038C	NOT3	24	10	41.6667	0.395679
YIL070C	MAM33	24	10	41.6667	0.395679
YIL087C	AIM19	24	10	41.6667	0.395679
YIL097W	FYV10	24	10	41.6667	0.395679
YIL103W	DPH1	24	10	41.6667	0.395679
YIL119C	RPI1	24	10	41.6667	0.395679
YIL139C	REV7	24	10	41.6667	0.395679
YIL152W	YIL152W	24	10	41.6667	0.395679
YIL158W	AIM20	24	10	41.6667	0.395679
YIL170W	YIL170W	24	10	41.6667	0.395679
YIR042C	YIR042C	24	10	41.6667	0.395679
YJL003W	COX16	24	10	41.6667	0.395679
YJL043W	YJL043W	24	10	41.6667	0.395679
YJL057C	IKS1	24	10	41.6667	0.395679
YJL058C	BIT61	24	10	41.6667	0.395679
YJL062W	LAS21	24	10	41.6667	0.395679
YJL067W	YJL067W	24	10	41.6667	0.395679
YJL098W	SAP185	24	10	41.6667	0.395679
YJL119C	YJL119C	24	10	41.6667	0.395679
YJL164C	TPK1	24	10	41.6667	0.395679
YJL171C	YJL171C	24	10	41.6667	0.395679
YJL172W	CPS1	24	10	41.6667	0.395679
YJL181W	YJL181W	24	10	41.6667	0.395679
YJL191W	RPS14B	24	10	41.6667	0.395679
YJL217W	REE1	24	10	41.6667	0.395679
YJR031C	GEA1	24	10	41.6667	0.395679
YJR048W	CYC1	24	10	41.6667	0.395679
YJR091C	JSN1	24	10	41.6667	0.395679
YJR095W	SFC1	24	10	41.6667	0.395679
YJR111C	YJR111C	24	10	41.6667	0.395679
YJR131W	MNS1	24	10	41.6667	0.395679
YJR133W	XPT1	24	10	41.6667	0.395679
YJR135W-A	TIM8	24	10	41.6667	0.395679
YJR147W	HMS2	24	10	41.6667	0.395679
YKL039W	PTM1	24	10	41.6667	0.395679
YKL092C	BUD2	24	10	41.6667	0.395679
YKL093W	MBR1	24	10	41.6667	0.395679
YKL096W-A	CWP2	24	10	41.6667	0.395679
YKL100C	YKL100C	24	10	41.6667	0.395679
YKL116C	PRR1	24	10	41.6667	0.395679
YKL127W	PGM1	24	10	41.6667	0.395679
YKL128C	PMU1	24	10	41.6667	0.395679
YKL130C	SHE2	24	10	41.6667	0.395679
YKL132C	RMA1	24	10	41.6667	0.395679
YKL140W	TGL1	24	10	41.6667	0.395679
YKL148C	SDH1	24	10	41.6667	0.395679
YKL166C	TPK3	24	10	41.6667	0.395679
YKL167C	MRP49	24	10	41.6667	0.395679
YKL169C	YKL169C	24	10	41.6667	0.395679
YKL170W	MRPL38	24	10	41.6667	0.395679
YKL211C	TRP3	24	10	41.6667	0.395679
YKR001C	VPS1	24	10	41.6667	0.395679
YKR003W	OSH6	24	10	41.6667	0.395679
YKR030W	GMH1	24	10	41.6667	0.395679
YKR065C	PAM17	24	10	41.6667	0.395679
YKR070W	YKR070W	24	10	41.6667	0.395679
YKR087C	OMA1	24	10	41.6667	0.395679
YKR088C	TVP38	24	10	41.6667	0.395679
YKR102W	FLO10	24	10	41.6667	0.395679
YKR106W	GEX2	24	10	41.6667	0.395679
YLL002W	RTT109	24	10	41.6667	0.395679
YLL009C	COX17	24	10	41.6667	0.395679
YLL018C-A	COX19	24	10	41.6667	0.395679
YLL029W	FRA1	24	10	41.6667	0.395679
YLL038C	ENT4	24	10	41.6667	0.395679
YLL040C	VPS13	24	10	41.6667	0.395679
YLL046C	RNP1	24	10	41.6667	0.395679
YLL056C	YLL056C	24	10	41.6667	0.395679
YLL059C	YLL059C	24	10	41.6667	0.395679
YLR001C	YLR001C	24	10	41.6667	0.395679
YLR023C	IZH3	24	10	41.6667	0.395679
YLR041W	YLR041W	24	10	41.6667	0.395679
YLR050C	YLR050C	24	10	41.6667	0.395679
YLR057W	YLR057W	24	10	41.6667	0.395679
YLR059C	REX2	24	10	41.6667	0.395679
YLR065C	YLR065C	24	10	41.6667	0.395679
YLR092W	SUL2	24	10	41.6667	0.395679
YLR093C	NYV1	24	10	41.6667	0.395679
YLR096W	KIN2	24	10	41.6667	0.395679
YLR097C	HRT3	24	10	41.6667	0.395679
YLR104W	LCL2	24	10	41.6667	0.395679
YLR107W	REX3	24	10	41.6667	0.395679
YLR114C	AVL9	24	10	41.6667	0.395679
YLR148W	PEP3	24	10	41.6667	0.395679
YLR154C	RNH203	24	10	41.6667	0.395679
YLR169W	YLR169W	24	10	41.6667	0.395679
YLR170C	APS1	24	10	41.6667	0.395679
YLR172C	DPH5	24	10	41.6667	0.395679
YLR173W	YLR173W	24	10	41.6667	0.395679
YLR174W	IDP2	24	10	41.6667	0.395679
YLR177W	YLR177W	24	10	41.6667	0.395679
YLR178C	TFS1	24	10	41.6667	0.395679
YLR184W	YLR184W	24	10	41.6667	0.395679
YLR189C	ATG26	24	10	41.6667	0.395679
YLR199C	PBA1	24	10	41.6667	0.395679
YLR221C	RSA3	24	10	41.6667	0.395679
YLR224W	YLR224W	24	10	41.6667	0.395679
YLR231C	BNA5	24	10	41.6667	0.395679
YLR241W	YLR241W	24	10	41.6667	0.395679
YLR255C	YLR255C	24	10	41.6667	0.395679
YLR257W	YLR257W	24	10	41.6667	0.395679
YLR258W	GSY2	24	10	41.6667	0.395679
YLR267W	BOP2	24	10	41.6667	0.395679
YLR271W	YLR271W	24	10	41.6667	0.395679
YLR284C	ECI1	24	10	41.6667	0.395679
YLR286C	CTS1	24	10	41.6667	0.395679
YLR315W	NKP2	24	10	41.6667	0.395679
YLR319C	BUD6	24	10	41.6667	0.395679
YLR326W	YLR326W	24	10	41.6667	0.395679
YLR329W	REC102	24	10	41.6667	0.395679
YLR335W	NUP2	24	10	41.6667	0.395679
YLR346C	YLR346C	24	10	41.6667	0.395679
YLR350W	ORM2	24	10	41.6667	0.395679
YLR365W	YLR365W	24	10	41.6667	0.395679
YLR375W	STP3	24	10	41.6667	0.395679
YLR381W	CTF3	24	10	41.6667	0.395679
YLR389C	STE23	24	10	41.6667	0.395679
YLR400W	YLR400W	24	10	41.6667	0.395679
YLR401C	DUS3	24	10	41.6667	0.395679
YLR406C	RPL31B	24	10	41.6667	0.395679
YLR407W	YLR407W	24	10	41.6667	0.395679
YLR413W	YLR413W	24	10	41.6667	0.395679
YLR416C	YLR416C	24	10	41.6667	0.395679
YLR443W	ECM7	24	10	41.6667	0.395679
YLR446W	YLR446W	24	10	41.6667	0.395679
YLR461W	PAU4	24	10	41.6667	0.395679
YML004C	GLO1	24	10	41.6667	0.395679
YML060W	OGG1	24	10	41.6667	0.395679
YML068W	ITT1	24	10	41.6667	0.395679
YML070W	DAK1	24	10	41.6667	0.395679
YML100W	TSL1	24	10	41.6667	0.395679
YML101C	CUE4	24	10	41.6667	0.395679
YML108W	YML108W	24	10	41.6667	0.395679
YML118W	NGL3	24	10	41.6667	0.395679
YML129C	COX14	24	10	41.6667	0.395679
YMR015C	ERG5	24	10	41.6667	0.395679
YMR017W	SPO20	24	10	41.6667	0.395679
YMR023C	MSS1	24	10	41.6667	0.395679
YMR037C	MSN2	24	10	41.6667	0.395679
YMR041C	ARA2	24	10	41.6667	0.395679
YMR072W	ABF2	24	10	41.6667	0.395679
YMR075C-A	YMR075C-A	24	10	41.6667	0.395679
YMR082C	YMR082C	24	10	41.6667	0.395679
YMR086W	YMR086W	24	10	41.6667	0.395679
[truncated: 2,882 more rows]

## Sheet: Top YKO hits
							BY4741						W303
ORF	Gene	-ura_colonies	CanFOA_colonies	%_GCR	p-value		Patch assay	FT 1	FT 2	FT 3	GCR rate		FT 1	FT 2	FT 3	GCR rate	Fold increase
YDL162C	YDL162C	24	24	100	4.7514e-11		increase	2.97258e-05	1.57566e-05	2.07919e-05	2.20914e-05		3.59784e-05	3.51434e-05	3.17473e-05	3.42897e-05	7.61549
YOR144C	ELG1	24	22	91.6667	3.95173e-08		increase	2.59318e-05	3.436e-05	3.54707e-05	3.19209e-05		1.10236e-05	1.55487e-05	1.42365e-05	1.36029e-05	3.02112
YNL089C	YNL089C	24	21	87.5	5.05327e-07		no change
YOR191W	ULS1	24	21	87.5	5.05327e-07		no change
YDL049C	KNH1	24	20	83.3333	4.64334e-06		increase	5.11885e-06
YGR244C	LSC2	24	20	83.3333	4.64334e-06		no change
YKL113C	RAD27	24	20	83.3333	4.64334e-06		increase	2.56289e-05	2.92535e-05	2.52332e-05	2.67052e-05		8.28563e-05	0.000205959	0.000201019	0.000163278	36.2628
YLR192C	HCR1	24	20	83.3333	4.64334e-06		no change
YOR061W	CKA2	24	20	83.3333	4.64334e-06		no change
YER028C	MIG3	24	19	79.1667	3.2652e-05		no change
YER134C	YER134C	24	19	79.1667	3.2652e-05		no change
YLR280C	YLR280C	24	19	79.1667	3.2652e-05		no change
YML066C	SMA2	24	19	79.1667	3.2652e-05		no change
YNL291C	MID1	24	19	79.1667	3.2652e-05		no change
YOR076C	SKI7	24	19	79.1667	3.2652e-05		increase	6.5297e-06
YLR044C	PDC1	12	11	91.6667	0.000146727		no change
YBR215W	HPC2	24	18	75	0.000182742		no change
YDR147W	EKI1	24	18	75	0.000182742		no change
YGL056C	SDS23	24	18	75	0.000182742		no change
YGR037C	ACB1	24	18	75	0.000182742		no change
YGR214W	RPS0A	24	18	75	0.000182742		no change
YMR193C-A	YMR193C-A	24	18	75	0.000182742		no change
YMR193W	MRPL24	24	18	75	0.000182742		no change
YOR163W	DDP1	24	18	75	0.000182742		no change
YOR268C	YOR268C	24	18	75	0.000182742		no change
YPR043W	RPL43A	24	18	75	0.000182742		no change
YDR436W	PPZ2	18	14	77.7778	0.000533767		no change
YNL277W	MET2	18	14	77.7778	0.000533767		no change
YBL001C	ECM15	24	17	70.8333	0.000835868		no change
YBL044W	YBL044W	24	17	70.8333	0.000835868		no change
YBR064W	YBR064W	24	17	70.8333	0.000835868		no change
YBR121C	GRS1	24	17	70.8333	0.000835868		no change
YBR227C	MCX1	24	17	70.8333	0.000835868		no change
YCR060W	TAH1	24	17	70.8333	0.000835868		no change
YDL063C	YDL063C	24	17	70.8333	0.000835868		no change
YDR078C	SHU2	24	17	70.8333	0.000835868		no change
YDR289C	RTT103	24	17	70.8333	0.000835868		no change
YDR497C	ITR1	24	17	70.8333	0.000835868		no change
YER031C	YPT31	24	17	70.8333	0.000835868		no change
YFL015C	YFL015C	24	17	70.8333	0.000835868		no change
YFR038W	IRC5	24	17	70.8333	0.000835868		no change
YGL234W	ADE5,7	24	17	70.8333	0.000835868		no change
YHR009C	TDA3	24	17	70.8333	0.000835868		no change
YIL037C	PRM2	24	17	70.8333	0.000835868		no change
YJL122W	ALB1	24	17	70.8333	0.000835868		no change
YJR026W	YJR026W	24	17	70.8333	0.000835868		no change
YJR043C	POL32	24	17	70.8333	0.000835868		no change
YKR004C-A	YKR004C-A	24	17	70.8333	0.000835868		no change
YLR048W	RPS0B	24	17	70.8333	0.000835868		no change
YLR351C	NIT3	24	17	70.8333	0.000835868		no change
YML035C-A	YML035C-A	24	17	70.8333	0.000835868		no change
YML116W	ATR1	24	17	70.8333	0.000835868		no change
YOR138C	RUP1	24	17	70.8333	0.000835868		no change
YPR044C	OPI11	24	17	70.8333	0.000835868		no change
												WT	4.13806e-06	4.91297e-06	4.45684e-06	4.50262e-06	1

## Sheet: Final validated YKO hits
		W303
ORF	Gene	FT 1	FT 2	FT 3	GCR rate	Fold increase
YKL113C	RAD27	8.28563e-05	0.000205959	0.000201019	0.000163278	36.2628
YDL162C	YDL162C	3.59784e-05	3.51434e-05	3.17473e-05	3.42897e-05	7.61549
YOR144C	ELG1	1.10236e-05	1.55487e-05	1.42365e-05	1.36029e-05	3.02112
	WT	4.13806e-06	4.91297e-06	4.45684e-06	4.50262e-06	1

## Sheet: Raw ts data
ORF	Gene	mutation	-ura_colonies	CanFOA_colonies	%_GCR	p-value
YDL126C	CDC48	cdc48-2	12	12	100	5.03244e-05
YJL002C	OST1	ost1-6	12	12	100	5.03244e-05
YOL094C	RFC4	rfc4-20	24	23	95.8333	8.0737e-08
YDL164C	CDC9	cdc9-1	24	22	91.6667	1.23176e-06
YDR082W	STN1	stn1-13	24	22	91.6667	1.23176e-06
YHR058C	MED6	med6-ts	12	11	91.6667	0.000823833
YDL102W	POL3	cdc2-2	24	21	87.5	1.20376e-05
YDL102W	POL3	cdc2-7	24	21	87.5	1.20376e-05
YAR007C	RFA1	rfa1-M2	24	20	83.3333	8.46716e-05
YBR087W	RFC5	rfc5-1	24	20	83.3333	8.46716e-05
YJR068W	RFC2	rfc2-1	24	20	83.3333	8.46716e-05
YKR002W	PAP1	pap1-1	24	20	83.3333	8.46716e-05
YPL255W	BBP1	bbp1-2	24	20	83.3333	8.46716e-05
YDR292C	SRP101	srp101-47	12	10	83.3333	0.00627365
YFR036W	CDC26	cdc26-1	12	10	83.3333	0.00627365
YPR103W	PRE2	pre2-1	12	10	83.3333	0.00627365
YDR062W	LCB2	lcb2-1	24	19	79.1667	0.000456696
YKL028W	TFA1	tfa1-21	24	19	79.1667	0.000456696
YOR259C	RPT4	rpt4-150	24	19	79.1667	0.000456696
YOR335C	ALA1	ala1-1	24	19	79.1667	0.000456696
YDR021W	FAL1	fal1-1	18	14	77.7778	0.00365476
YER013W	PRP22	prp22-1	18	14	77.7778	0.00365476
YLR022C	SDO1	sdo1-VMA1-ts	18	14	77.7778	0.00365476
YAL041W	CDC24	cdc24-4	24	18	75	0.00196537
YAR007C	RFA1	rfa1-M2	24	18	75	0.00196537
YDL102W	POL3	cdc2-2	24	18	75	0.00196537
YDL147W	RPN5	rpn5-1	24	18	75	0.00196537
YFR037C	RSC8	rsc8-ts16	24	18	75	0.00196537
YJR006W	POL31	hys2-ts	24	18	75	0.00196537
YPR103W	PRE2	pre2-75	24	18	75	0.00196537
YGR140W	CBF2	cbf2-2	18	13	72.2222	0.0142125
YGR216C	GPI1	gpi1-1	18	13	72.2222	0.0142125
YHR036W	BRL1	brl1-C371R	18	13	72.2222	0.0142125
YKL018W	SWD2	swd2-1	18	13	72.2222	0.0142125
YBR265W	TSC10	tsc10-1	24	17	70.8333	0.00693401
YDR062W	LCB2	lcb2-16	24	17	70.8333	0.00693401
YDR062W	LCB2	lcb2-2	24	17	70.8333	0.00693401
YDR228C	PCF11	pcf11-ts10	24	17	70.8333	0.00693401
YHR036W	BRL1	brl1-C371R	24	17	70.8333	0.00693401
YHR036W	BRL1	brl1-C371S	24	17	70.8333	0.00693401
YIL068C	SEC6	sec6-4	24	17	70.8333	0.00693401
YJR065C	ARP3	arp3-31	24	17	70.8333	0.00693401
YJR068W	RFC2	rfc2-1	24	17	70.8333	0.00693401
YKL018W	SWD2	swd2-1	24	17	70.8333	0.00693401
YKL042W	SPC42	spc42-11	24	17	70.8333	0.00693401
YKL189W	HYM1	hym1-15	24	17	70.8333	0.00693401
YKR008W	RSC4	rsc4-2	24	17	70.8333	0.00693401
YKR083C	DAD2	dad2-9	24	17	70.8333	0.00693401
YOR249C	APC5	apc5-CA	24	17	70.8333	0.00693401
YOR341W	RPA190	rpa190-1	24	17	70.8333	0.00693401
YPR055W	SEC8	sec8-9	24	17	70.8333	0.00693401
YPR103W	PRE2	pre2-75	24	17	70.8333	0.00693401
YPR103W	PRE2	pre2-75	24	17	70.8333	0.00693401
YDL007W	RPT2	rpt2-RF	24	16	66.6667	0.0204583
YDL014W	NOP1	nop1-3	24	16	66.6667	0.0204583
YDL102W	POL3	cdc2-1	24	16	66.6667	0.0204583
YDR087C	RRP1	rrp1-1	24	16	66.6667	0.0204583
YDR182W	CDC1	cdc1-2	24	16	66.6667	0.0204583
YDR208W	MSS4	mss4-102	24	16	66.6667	0.0204583
YGL044C	RNA15	rna15-58	24	16	66.6667	0.0204583
YGL097W	SRM1	srm1-ts	24	16	66.6667	0.0204583
YGR218W	CRM1	crm1-1	24	16	66.6667	0.0204583
YIL109C	SEC24	sec24-2	24	16	66.6667	0.0204583
YIL118W	RHO3	rho3-Ser228	24	16	66.6667	0.0204583
YJL203W	PRP21	prp21-ts	24	16	66.6667	0.0204583
YKL022C	CDC16	cdc16-1	24	16	66.6667	0.0204583
YKL189W	HYM1	hym1-15	24	16	66.6667	0.0204583
YKL189W	HYM1	hym1-15	24	16	66.6667	0.0204583
YLR045C	STU2	stu2-11	24	16	66.6667	0.0204583
YNL061W	NOP2	nop2-10	24	16	66.6667	0.0204583
YNL222W	SSU72	ssu72-2	24	16	66.6667	0.0204583
YOR048C	RAT1	rat1-1	24	16	66.6667	0.0204583
YOR335C	ALA1	ala1-1	24	16	66.6667	0.0204583
YPL160W	CDC60	cdc60-ts	24	16	66.6667	0.0204583
YPR055W	SEC8	sec8-9	24	16	66.6667	0.0204583
YPR103W	PRE2	pre2-2	24	16	66.6667	0.0204583
YPR108W	RPN7	rpn7-3	24	16	66.6667	0.0204583
YDL097C	RPN6	rpn6-1	18	12	66.6667	0.0435178
YDR228C	PCF11	pcf11-1	18	12	66.6667	0.0435178
YGR156W	PTI1	pti1-ts1	18	12	66.6667	0.0435178
YKL022C	CDC16	cdc16-1	18	12	66.6667	0.0435178
YLR430W	SEN1	sen1-1	18	12	66.6667	0.0435178
YJR112W	NNF1	nnf1-17	12	8	66.6667	0.0966432
YAL041W	CDC24	cdc24-11	24	15	62.5	0.0512589
YAL041W	CDC24	cdc24-2	24	15	62.5	0.0512589
YBL035C	POL12	pol12-ts	24	15	62.5	0.0512589
YBR211C	AME1	ame1-4	24	15	62.5	0.0512589
YDL105W	NSE4	nse4-ts1	24	15	62.5	0.0512589
YDL145C	COP1	cop1-1	24	15	62.5	0.0512589
YDR050C	TPI1	tpi1-1670	24	15	62.5	0.0512589
YDR052C	DBF4	dbf4-4	24	15	62.5	0.0512589
YDR060W	MAK21	mak21-1	24	15	62.5	0.0512589
YDR196C	CAB5	ydr196c-1	24	15	62.5	0.0512589
YDR243C	PRP28	prp28-101	24	15	62.5	0.0512589
YDR362C	TFC6	tfc6-M1	24	15	62.5	0.0512589
YGR092W	DBF2	dbf2-1	24	15	62.5	0.0512589
YGR120C	COG2	cog2-1	24	15	62.5	0.0512589
YGR179C	OKP1	okp1-5	24	15	62.5	0.0512589
YJL005W	CYR1	cdc35-1	24	15	62.5	0.0512589
YJL097W	PHS1	phs1-1	24	15	62.5	0.0512589
YJL097W	PHS1	phs1-1	24	15	62.5	0.0512589
YJL194W	CDC6	cdc6-1	24	15	62.5	0.0512589
YJR065C	ARP3	arp3-31	24	15	62.5	0.0512589
YKL052C	ASK1	ask1-3	24	15	62.5	0.0512589
YKL154W	SRP102	srp102-510	24	15	62.5	0.0512589
YKR086W	PRP16	prp16-ts	24	15	62.5	0.0512589
YLR115W	CFT2	cft2-1	24	15	62.5	0.0512589
YLR195C	NMT1	nmt1-181	24	15	62.5	0.0512589
YLR268W	SEC22	sec22-1	24	15	62.5	0.0512589
YML015C	TAF11	taf11-ts2	24	15	62.5	0.0512589
YML049C	RSE1	rse1-1	24	15	62.5	0.0512589
YMR033W	ARP9	arp9-1	24	15	62.5	0.0512589
YMR229C	RRP5	rrp5-delta6	24	15	62.5	0.0512589
YMR277W	FCP1	fcp1-1	24	15	62.5	0.0512589
YOR074C	CDC21	cdc21-ts	24	15	62.5	0.0512589
YOR075W	UFE1	ufe1-1	24	15	62.5	0.0512589
YPL233W	NSL1	nsl1-5	24	15	62.5	0.0512589
YPL233W	NSL1	nsl1-6	24	15	62.5	0.0512589
YPR055W	SEC8	sec8-6	24	15	62.5	0.0512589
YPR103W	PRE2	pre2-1	24	15	62.5	0.0512589
YPR103W	PRE2	pre2-V214A	24	15	62.5	0.0512589
YAL041W	CDC24	cdc24-3	18	11	61.1111	0.107885
YBR160W	CDC28	cdc28-1	18	11	61.1111	0.107885
YDR238C	SEC26	sec26-11D26	18	11	61.1111	0.107885
YFR028C	CDC14	cdc14-8	18	11	61.1111	0.107885
YGL065C	ALG2	alg2-1	18	11	61.1111	0.107885
YGR179C	OKP1	okp1-5	18	11	61.1111	0.107885
YLL031C	GPI13	gpi13-3	18	11	61.1111	0.107885
YNR053C	NOG2	nog2-1	18	11	61.1111	0.107885
YPR103W	PRE2	pre2-V214A	18	11	61.1111	0.107885
YBL084C	CDC27	cdc27-2	24	14	58.3333	0.110451
YBR198C	TAF5	taf5-3	24	14	58.3333	0.110451
YCR002C	CDC10	cdc10-4	24	14	58.3333	0.110451
YDL105W	NSE4	nse4-ts4	24	14	58.3333	0.110451
YDR060W	MAK21	mak21-3	24	14	58.3333	0.110451
YFL009W	CDC4	cdc4-1	24	14	58.3333	0.110451
YFR051C	RET2	ret2-1	24	14	58.3333	0.110451
YGL116W	CDC20	cdc20-2	24	14	58.3333	0.110451
YGL137W	SEC27	sec27-1	24	14	58.3333	0.110451
YGR092W	DBF2	dbf2-1	24	14	58.3333	0.110451
YGR099W	TEL2	tel2-15	24	14	58.3333	0.110451
YGR120C	COG2	cog2-1	24	14	58.3333	0.110451
YGR185C	TYS1	tys1-1	24	14	58.3333	0.110451
YHR036W	BRL1	brl1-2221	24	14	58.3333	0.110451
YIL046W	MET30	met30-6	24	14	58.3333	0.110451
YIL150C	MCM10	mcm10-43	24	14	58.3333	0.110451
YJR017C	ESS1	ess1-H164R	24	14	58.3333	0.110451
YKL021C	MAK11	mak11-2	24	14	58.3333	0.110451
YKL022C	CDC16	cdc16-1	24	14	58.3333	0.110451
YLL036C	PRP19	prp19-1	24	14	58.3333	0.110451
YLR268W	SEC22	sec22-1	24	14	58.3333	0.110451
YLR274W	MCM5	cdc46-1	24	14	58.3333	0.110451
YLR298C	YHC1	yhc1-1	24	14	58.3333	0.110451
YLR314C	CDC3	cdc3-1	24	14	58.3333	0.110451
YLR440C	SEC39	sec39-1	24	14	58.3333	0.110451
YLR440C	SEC39	sec39-2	24	14	58.3333	0.110451
YML130C	ERO1	ero1-1	24	14	58.3333	0.110451
YMR239C	RNT1	rnt1-47	24	14	58.3333	0.110451
YOL021C	DIS3	dis3-1	24	14	58.3333	0.110451
YOR249C	APC5	apc5-CA-PAps	24	14	58.3333	0.110451
YPL175W	SPT14	spt14-1-10C	24	14	58.3333	0.110451
YPR103W	PRE2	pre2-1	24	14	58.3333	0.110451
YPR178W	PRP4	prp4-1	24	14	58.3333	0.110451
YBL105C	PKC1	pkc1-1	12	7	58.3333	0.234211
YFL039C	ACT1	act1-159	12	7	58.3333	0.234211
YHR027C	RPN1	rpn1-821	12	7	58.3333	0.234211
YDL058W	USO1	uso1-1	18	10	55.5556	0.221294
YDR182W	CDC1	cdc1-6	18	10	55.5556	0.221294
YDR498C	SEC20	sec20-1	18	10	55.5556	0.221294
YGL048C	RPT6	rpt6-1	18	10	55.5556	0.221294
YHR036W	BRL1	brl1-2221	18	10	55.5556	0.221294
YHR036W	BRL1	brl1-3231	18	10	55.5556	0.221294
YIL144W	TID3	tid3-1	18	10	55.5556	0.221294
YKR037C	SPC34	spc34 41-1	18	10	55.5556	0.221294
YLR215C	CDC123	cdc123-4	18	10	55.5556	0.221294
YOR048C	RAT1	rat1-1	18	10	55.5556	0.221294
YAR019C	CDC15	cdc15-2	24	13	54.1667	0.206982
YBL023C	MCM2	mcm2-1	24	13	54.1667	0.206982
YBL076C	ILS1	ils1-1	24	13	54.1667	0.206982
YBR123C	TFC1	tfc1-E447K	24	13	54.1667	0.206982
YBR196C	PGI1	pgi1-2	24	13	54.1667	0.206982
YBR237W	PRP5	prp5-1	24	13	54.1667	0.206982
YBR247C	ENP1	enp1-1	24	13	54.1667	0.206982
YCL059C	KRR1	krr1-17	24	13	54.1667	0.206982
YCR002C	CDC10	cdc10-5	24	13	54.1667	0.206982
YCR093W	CDC39	cdc39-1	24	13	54.1667	0.206982
YDL014W	NOP1	nop1-3	24	13	54.1667	0.206982
YDL064W	UBC9	ubc9-2	24	13	54.1667	0.206982
YDL087C	LUC7	luc7-1	24	13	54.1667	0.206982
YDL103C	QRI1	qri1-ts6	24	13	54.1667	0.206982
YDR002W	YRB1	yrb1-51	24	13	54.1667	0.206982
YDR062W	LCB2	lcb2-19	24	13	54.1667	0.206982
YDR170C	SEC7	sec7-1	24	13	54.1667	0.206982
YDR189W	SLY1	sly1-ts	24	13	54.1667	0.206982
YDR228C	PCF11	pcf11-2	24	13	54.1667	0.206982
YDR394W	RPT3	rpt3-1	24	13	54.1667	0.206982
YFL009W	CDC4	cdc4-3	24	13	54.1667	0.206982
YFR028C	CDC14	cdc14-1	24	13	54.1667	0.206982
YFR028C	CDC14	cdc14-8	24	13	54.1667	0.206982
YGL001C	ERG26	erg26-1	24	13	54.1667	0.206982
YGL022W	STT3	stt3-1	24	13	54.1667	0.206982
YGL048C	RPT6	rpt6-20	24	13	54.1667	0.206982
YGL097W	SRM1	srm1-ts	24	13	54.1667	0.206982
YGL145W	TIP20	tip20-5	24	13	54.1667	0.206982
YHR036W	BRL1	brl1-2221	24	13	54.1667	0.206982
YIL126W	STH1	sth1-3	24	13	54.1667	0.206982
YJL097W	PHS1	phs1-1	24	13	54.1667	0.206982
YJR046W	TAH11	tah11-ts	24	13	54.1667	0.206982
YKL052C	ASK1	ask1-3	24	13	54.1667	0.206982
YKL104C	GFA1	gfa1-97	24	13	54.1667	0.206982
YKL145W	RPT1	rpt1-1	24	13	54.1667	0.206982
YKL193C	SDS22	sds22-5	24	13	54.1667	0.206982
YLR105C	SEN2	sen2-1	24	13	54.1667	0.206982
YLR305C	STT4	stt4-4	24	13	54.1667	0.206982
YLR430W	SEN1	sen1-1	24	13	54.1667	0.206982
YLR430W	SEN1	sen1-1	24	13	54.1667	0.206982
YLR459W	GAB1	gab1-3	24	13	54.1667	0.206982
YML049C	RSE1	rse1-1	24	13	54.1667	0.206982
YML130C	ERO1	ero1-1	24	13	54.1667	0.206982
YMR220W	ERG8	erg8-1	24	13	54.1667	0.206982
YMR240C	CUS1	cus1-3	24	13	54.1667	0.206982
YNL102W	POL1	pol1-12	24	13	54.1667	0.206982
YNL102W	POL1	pol1-12	24	13	54.1667	0.206982
YOL144W	NOP8	nop8-101	24	13	54.1667	0.206982
YOR335C	ALA1	ala1-1	24	13	54.1667	0.206982
YOR361C	PRT1	prt1-1	24	13	54.1667	0.206982
YPL124W	SPC29	spc29-3	24	13	54.1667	0.206982
YPL160W	CDC60	cdc60-ts	24	13	54.1667	0.206982
YPL160W	CDC60	cdc60-ts	24	13	54.1667	0.206982
YPL190C	NAB3	nab3-11	24	13	54.1667	0.206982
YPL228W	CET1	cet1-1	24	13	54.1667	0.206982
YPR108W	RPN7	rpn7-3	24	13	54.1667	0.206982
YAR019C	CDC15	cdc15-2	24	12	50	0.340992
YBL084C	CDC27	cdc27-1	24	12	50	0.340992
YBR060C	ORC2	orc2-3	24	12	50	0.340992
YBR079C	RPG1	rpg1-1	24	12	50	0.340992
YBR198C	TAF5	taf5-20	24	12	50	0.340992
YCR002C	CDC10	cdc10-1	24	12	50	0.340992
YDL105W	NSE4	nse4-ts2	24	12	50	0.340992
YDL105W	NSE4	nse4-ts3	24	12	50	0.340992
YDL105W	NSE4	nse4-ts3	24	12	50	0.340992
YDL105W	NSE4	nse4-ts4	24	12	50	0.340992
YDR052C	DBF4	dbf4-3	24	12	50	0.340992
YDR054C	CDC34	cdc34-1	24	12	50	0.340992
YDR208W	MSS4	mss4-102	24	12	50	0.340992
YDR208W	MSS4	mss4-103	24	12	50	0.340992
YER168C	CCA1	cca1-1	24	12	50	0.340992
YFR028C	CDC14	cdc14-8	24	12	50	0.340992
YFR037C	RSC8	rsc8-ts16	24	12	50	0.340992
YGL048C	RPT6	rpt6-1	24	12	50	0.340992
YGL048C	RPT6	rpt6-25	24	12	50	0.340992
YGL048C	RPT6	rpt6-25	24	12	50	0.340992
YGL061C	DUO1	duo1-2	24	12	50	0.340992
YGL093W	SPC105	spc105-4	24	12	50	0.340992
YGR092W	DBF2	dbf2-3	24	12	50	0.340992
YGR103W	NOP7	nop7-1	24	12	50	0.340992
YGR113W	DAM1	dam1-19	24	12	50	0.340992
YGR113W	DAM1	dam1-5	24	12	50	0.340992
YGR140W	CBF2	cbf2-1	24	12	50	0.340992
YGR140W	CBF2	cbf2-2	24	12	50	0.340992
YHR036W	BRL1	brl1-3231	24	12	50	0.340992
YHR036W	BRL1	brl1-3231	24	12	50	0.340992
YIL048W	NEO1	neo1-2	24	12	50	0.340992
YIL144W	TID3	tid3-1	24	12	50	0.340992
YIL147C	SLN1	sln1-ts4	24	12	50	0.340992
YJR112W	NNF1	nnf1-77	24	12	50	0.340992
YKL049C	CSE4	cse4-1	24	12	50	0.340992
YKL052C	ASK1	ask1-3	24	12	50	0.340992
YKL089W	MIF2	mif2-3	24	12	50	0.340992
YKR037C	SPC34	spc34-ts	24	12	50	0.340992
YLL003W	SFI1	sfi1-3	24	12	50	0.340992
YLL050C	COF1	cof1-5	24	12	50	0.340992
YLL050C	COF1	cof1-8	24	12	50	0.340992
YLR026C	SED5	sed5-1	24	12	50	0.340992
YLR045C	STU2	stu2-12	24	12	50	0.340992
YLR127C	APC2	apc2-8	24	12	50	0.340992
YLR215C	CDC123	cdc123-4	24	12	50	0.340992
YLR298C	YHC1	yhc1-8	24	12	50	0.340992
YLR397C	AFG2	afg2-18	24	12	50	0.340992
YLR430W	SEN1	sen1-1	24	12	50	0.340992
YML046W	PRP39	prp39-1	24	12	50	0.340992
YMR168C	CEP3	cep3-1	24	12	50	0.340992
YMR197C	VTI1	vti1-2	24	12	50	0.340992
YNL061W	NOP2	nop2-4	24	12	50	0.340992
YNL102W	POL1	pol1-2	24	12	50	0.340992
YNR035C	ARC35	arc35-5	24	12	50	0.340992
YOL021C	DIS3	dis3-1	24	12	50	0.340992
YOL144W	NOP8	nop8-101	24	12	50	0.340992
YOR116C	RPO31	rpo31-698	24	12	50	0.340992
YOR181W	LAS17	las17-14	24	12	50	0.340992
YOR244W	ESA1	esa1-D414	24	12	50	0.340992
YOR326W	MYO2	myo2-14	24	12	50	0.340992
YPL169C	MEX67	mex67-ts5	24	12	50	0.340992
YPL217C	BMS1	bms1-1	24	12	50	0.340992
YPL228W	CET1	cet1-2	24	12	50	0.340992
YPR034W	ARP7	arp7-E411K	24	12	50	0.340992
YPR103W	PRE2	pre2-2	24	12	50	0.340992
YPR108W	RPN7	rpn7-3	24	12	50	0.340992
YPR178W	PRP4	prp4-ts	24	12	50	0.340992
YBR080C	SEC18	sec18-1	18	9	50	0.38278
YDL105W	NSE4	nse4-ts1	18	9	50	0.38278
YDL105W	NSE4	nse4-ts2	18	9	50	0.38278
YEL032W	MCM3	mcm3-1	18	9	50	0.38278
YFL017C	GNA1	gna1-ts	18	9	50	0.38278
YGL116W	CDC20	cdc20-1	18	9	50	0.38278
YGR113W	DAM1	dam1-19	18	9	50	0.38278
YHR027C	RPN1	rpn1-821	18	9	50	0.38278
YHR036W	BRL1	brl1-3231	18	9	50	0.38278
YHR191C	CTF8	ctf8-9	18	9	50	0.38278
YIR006C	PAN1	pan1-4	18	9	50	0.38278
YJL034W	KAR2	kar2-159	18	9	50	0.38278
YLL004W	ORC3	orc3-70	18	9	50	0.38278
YNL222W	SSU72	ssu72-2	18	9	50	0.38278
YOR326W	MYO2	myo2-14	18	9	50	0.38278
YDL103C	QRI1	qri1-ts1	12	6	50	0.439901
YER168C	CCA1	cca1-1	12	6	50	0.439901
YGR006W	PRP18	prp18-1202	12	6	50	0.439901
YPL020C	ULP1	ulp1-333	12	6	50	0.439901
YPL028W	ERG10	erg10-1	12	6	50	0.439901
YAL041W	CDC24	cdc24-4	24	11	45.8333	0.499532
YAL041W	CDC24	cdc24-H	24	11	45.8333	0.499532
YAR019C	CDC15	cdc15-1	24	11	45.8333	0.499532
YAR019C	CDC15	cdc15-2	24	11	45.8333	0.499532
YBL035C	POL12	pol12-ts	24	11	45.8333	0.499532
YBR060C	ORC2	orc2-1	24	11	45.8333	0.499532
YBR079C	RPG1	rpg1-1	24	11	45.8333	0.499532
YBR110W	ALG1	alg1-1	24	11	45.8333	0.499532
YBR143C	SUP45	sup45-ts	24	11	45.8333	0.499532
YBR202W	MCM7	cdc47-ts	24	11	45.8333	0.499532
YBR237W	PRP5	prp5-1	24	11	45.8333	0.499532
YDL007W	RPT2	rpt2-RF	24	11	45.8333	0.499532
YDL007W	RPT2	rpt2-RF	24	11	45.8333	0.499532
YDL029W	ARP2	arp2-14	24	11	45.8333	0.499532
YDL029W	ARP2	arp2-14	24	11	45.8333	0.499532
YDL029W	ARP2	arp2-14	24	11	45.8333	0.499532
YDL064W	UBC9	ubc9-2	24	11	45.8333	0.499532
YDL097C	RPN6	rpn6-1	24	11	45.8333	0.499532
YDL097C	RPN6	rpn6-1	24	11	45.8333	0.499532
YDL105W	NSE4	nse4-ts1	24	11	45.8333	0.499532
YDL105W	NSE4	nse4-ts4	24	11	45.8333	0.499532
YDL126C	CDC48	cdc48-3	24	11	45.8333	0.499532
YDR050C	TPI1	tpi1-1670	24	11	45.8333	0.499532
YDR145W	TAF12	taf12-ts23	24	11	45.8333	0.499532
YDR228C	PCF11	pcf11-ts9	24	11	45.8333	0.499532
YDR356W	SPC110	spc110-221	24	11	45.8333	0.499532
YFL005W	SEC4	sec4-8	24	11	45.8333	0.499532
YFL009W	CDC4	cdc4-1	24	11	45.8333	0.499532
YFL037W	TUB2	tub2-443	24	11	45.8333	0.499532
YFL038C	YPT1	ypt1-3	24	11	45.8333	0.499532
YFR027W	ECO1	eco1-1	24	11	45.8333	0.499532
YFR037C	RSC8	rsc8-ts16	24	11	45.8333	0.499532
YGL048C	RPT6	rpt6-20	24	11	45.8333	0.499532
YGL055W	OLE1	ole1-m2	24	11	45.8333	0.499532
YGR091W	PRP31	prp31-1	24	11	45.8333	0.499532
YGR098C	ESP1	esp1-1	24	11	45.8333	0.499532
YGR099W	TEL2	tel2-15	24	11	45.8333	0.499532
YGR140W	CBF2	cbf2-1	24	11	45.8333	0.499532
YGR185C	TYS1	tys1-1	24	11	45.8333	0.499532
YGR274C	TAF1	taf1-1	24	11	45.8333	0.499532
YHR036W	BRL1	brl1-C371S	24	11	45.8333	0.499532
YHR166C	CDC23	cdc23-1	24	11	45.8333	0.499532
YIL046W	MET30	met30-9	24	11	45.8333	0.499532
YIL147C	SLN1	sln1-ts4	24	11	45.8333	0.499532
YIL150C	MCM10	mcm10-1	24	11	45.8333	0.499532
YIR008C	PRI1	pri1-M4	24	11	45.8333	0.499532
YIR010W	DSN1	dsn1-7	24	11	45.8333	0.499532
YJL125C	GCD14	gcd14-4	24	11	45.8333	0.499532
YJR076C	CDC11	cdc11-1	24	11	45.8333	0.499532
YKL018W	SWD2	swd2-1	24	11	45.8333	0.499532
YKL018W	SWD2	swd2-1	24	11	45.8333	0.499532
YKL022C	CDC16	cdc16-1	24	11	45.8333	0.499532
YKL052C	ASK1	ask1-3	24	11	45.8333	0.499532
YKL145W	RPT1	rpt1-1	24	11	45.8333	0.499532
YKL193C	SDS22	sds22-6	24	11	45.8333	0.499532
YLL031C	GPI13	gpi13-5	24	11	45.8333	0.499532
YLL050C	COF1	cof1-5	24	11	45.8333	0.499532
YLL050C	COF1	cof1-8	24	11	45.8333	0.499532
YLR007W	NSE1	nse1-16	24	11	45.8333	0.499532
YLR078C	BOS1	bos1-1	24	11	45.8333	0.499532
YLR088W	GAA1	gaa1-ts	24	11	45.8333	0.499532
YLR116W	MSL5	msl5-9	24	11	45.8333	0.499532
YLR314C	CDC3	cdc3-1	24	11	45.8333	0.499532
YLR314C	CDC3	cdc3-1	24	11	45.8333	0.499532
YLR457C	NBP1	nbp1-1	24	11	45.8333	0.499532
YMR220W	ERG8	erg8-1	24	11	45.8333	0.499532
YMR227C	TAF7	taf7-ts1	24	11	45.8333	0.499532
YNR011C	PRP2	prp2-1	24	11	45.8333	0.499532
YNR011C	PRP2	prp2-1	24	11	45.8333	0.499532
YNR026C	SEC12	sec12-1	24	11	45.8333	0.499532
YOL021C	DIS3	dis3-1	24	11	45.8333	0.499532
YOR204W	DED1	ded1-F144C	24	11	45.8333	0.499532
YOR232W	MGE1	mge1-100	24	11	45.8333	0.499532
YOR259C	RPT4	rpt4-145	24	11	45.8333	0.499532
YOR259C	RPT4	rpt4-145	24	11	45.8333	0.499532
YOR336W	KRE5	kre5-ts2	24	11	45.8333	0.499532
YPL010W	RET3	ret3-1	24	11	45.8333	0.499532
YPL085W	SEC16	sec16-2	24	11	45.8333	0.499532
YPL085W	SEC16	sec16-2	24	11	45.8333	0.499532
YPR033C	HTS1	hts1-1	24	11	45.8333	0.499532
YPR055W	SEC8	sec8-6	24	11	45.8333	0.499532
YPR103W	PRE2	pre2-V214A	24	11	45.8333	0.499532
YPR176C	BET2	bet2-1	24	11	45.8333	0.499532
YBL105C	PKC1	pkc1-ts	18	8	44.4444	0.569056
YDL017W	CDC7	cdc7-1	18	8	44.4444	0.569056
YDL126C	CDC48	cdc48-2	18	8	44.4444	0.569056
YDR052C	DBF4	dbf4-3	18	8	44.4444	0.569056
YDR437W	GPI19	gpi19-2-XH	18	8	44.4444	0.569056
YFL039C	ACT1	act1-108	18	8	44.4444	0.569056
YGL098W	USE1	use1-ts	18	8	44.4444	0.569056
YGR211W	ZPR1	zpr1-1	18	8	44.4444	0.569056
YIR008C	PRI1	pri1-M4	18	8	44.4444	0.569056
YJL005W	CYR1	cdc35-1	18	8	44.4444	0.569056
YJL097W	PHS1	phs1-1	18	8	44.4444	0.569056
YLR208W	SEC13	sec13-1	18	8	44.4444	0.569056
YLR321C	SFH1	sfh1-1	18	8	44.4444	0.569056
YML069W	POB3	pob3-7	18	8	44.4444	0.569056
YMR112C	MED11	med11-ts	18	8	44.4444	0.569056
YOR048C	RAT1	rat1-1	18	8	44.4444	0.569056
YOR048C	RAT1	rat1-1	18	8	44.4444	0.569056
YOR057W	SGT1	sgt1-5	18	8	44.4444	0.569056
YAL003W	EFB1	efb1-4	24	10	41.6667	0.500578
YAL038W	CDC19	cdc19-1	24	10	41.6667	0.500578
YAL041W	CDC24	cdc24-1	24	10	41.6667	0.500578
YBL023C	MCM2	mcm2-1	24	10	41.6667	0.500578
YBR055C	PRP6	prp6-1	24	10	41.6667	0.500578
YBR055C	PRP6	prp6-ts	24	10	41.6667	0.500578
YBR060C	ORC2	orc2-2	24	10	41.6667	0.500578
YBR060C	ORC2	orc2-2	24	10	41.6667	0.500578
YBR060C	ORC2	orc2-4	24	10	41.6667	0.500578
YBR060C	ORC2	orc2-4	24	10	41.6667	0.500578
YBR079C	RPG1	rpg1-1	24	10	41.6667	0.500578
YBR109C	CMD1	cmd1-3	24	10	41.6667	0.500578
YBR109C	CMD1	cmd1-8	24	10	41.6667	0.500578
YBR110W	ALG1	alg1-1	24	10	41.6667	0.500578
YBR143C	SUP45	sup45-ts	24	10	41.6667	0.500578
YBR236C	ABD1	abd1-8	24	10	41.6667	0.500578
YDL017W	CDC7	cdc7-1	24	10	41.6667	0.500578
YDL017W	CDC7	cdc7-4	24	10	41.6667	0.500578
YDL028C	MPS1	mps1-417	24	10	41.6667	0.500578
YDL105W	NSE4	nse4-ts3	24	10	41.6667	0.500578
YDL105W	NSE4	nse4-ts4	24	10	41.6667	0.500578
YDR052C	DBF4	dbf4-2	24	10	41.6667	0.500578
YDR060W	MAK21	mak21-3	24	10	41.6667	0.500578
YDR196C	CAB5	ydr196c-1	24	10	41.6667	0.500578
YDR238C	SEC26	sec26-F856AW860A	24	10	41.6667	0.500578
YDR303C	RSC3	rsc3-1	24	10	41.6667	0.500578
YDR325W	YCG1	ycg1-2	24	10	41.6667	0.500578
YER018C	SPC25	spc25-1	24	10	41.6667	0.500578
YER093C	TSC11	tsc11-7	24	10	41.6667	0.500578
YER133W	GLC7	glc7-10	24	10	41.6667	0.500578
YER157W	COG3	cog3-1	24	10	41.6667	0.500578
YER157W	COG3	cog3-2	24	10	41.6667	0.500578
YFL017C	GNA1	gna1-ts	24	10	41.6667	0.500578
YFL037W	TUB2	tub2-443	24	10	41.6667	0.500578
YFL039C	ACT1	act1-101	24	10	41.6667	0.500578
YFL039C	ACT1	act1-121	24	10	41.6667	0.500578
YFL039C	ACT1	act1-121	24	10	41.6667	0.500578
YFL039C	ACT1	act1-159	24	10	41.6667	0.500578
YFL045C	SEC53	sec53-6	24	10	41.6667	0.500578
YFR037C	RSC8	rsc8-ts21	24	10	41.6667	0.500578
YFR037C	RSC8	rsc8-ts21	24	10	41.6667	0.500578
YFR037C	RSC8	rsc8-ts21	24	10	41.6667	0.500578
YGL116W	CDC20	cdc20-3	24	10	41.6667	0.500578
YGR099W	TEL2	tel2-15	24	10	41.6667	0.500578
YGR113W	DAM1	dam1-11	24	10	41.6667	0.500578
YGR140W	CBF2	cbf2-42	24	10	41.6667	0.500578
YGR172C	YIP1	yip1-40	24	10	41.6667	0.500578
YGR172C	YIP1	yip1-40	24	10	41.6667	0.500578
YGR274C	TAF1	taf1-2	24	10	41.6667	0.500578
YHR036W	BRL1	brl1-K405I	24	10	41.6667	0.500578
YHR036W	BRL1	brl1-K405I	24	10	41.6667	0.500578
YHR036W	BRL1	brl1-K405I	24	10	41.6667	0.500578
YHR058C	MED6	med6-ts	24	10	41.6667	0.500578
YIL046W	MET30	met30-6	24	10	41.6667	0.500578
YIL046W	MET30	met30-9	24	10	41.6667	0.500578
YIL048W	NEO1	neo1-2	24	10	41.6667	0.500578
YIL147C	SLN1	sln1-ts4	24	10	41.6667	0.500578
YIR006C	PAN1	pan1-4	24	10	41.6667	0.500578
YIR010W	DSN1	dsn1-8	24	10	41.6667	0.500578
YJL034W	KAR2	kar2-159	24	10	41.6667	0.500578
YJR076C	CDC11	cdc11-2	24	10	41.6667	0.500578
YJR076C	CDC11	cdc11-3	24	10	41.6667	0.500578
YKL049C	CSE4	cse4-1	24	10	41.6667	0.500578
YKL210W	UBA1	uba1-1	24	10	41.6667	0.500578
YKR062W	TFA2	tfa2-45	24	10	41.6667	0.500578
YLR022C	SDO1	sdo1-VMA1-ts	24	10	41.6667	0.500578
YLR088W	GAA1	gaa1-ts	24	10	41.6667	0.500578
YLR166C	SEC10	sec10-2	24	10	41.6667	0.500578
YLR229C	CDC42	cdc42-1	24	10	41.6667	0.500578
YLR314C	CDC3	cdc3-1	24	10	41.6667	0.500578
YLR314C	CDC3	cdc3-3	24	10	41.6667	0.500578
YLR459W	GAB1	gab1-2	24	10	41.6667	0.500578
YML105C	SEC65	sec65-1	24	10	41.6667	0.500578
YMR235C	RNA1	rna1-1	24	10	41.6667	0.500578
YMR239C	RNT1	rnt1-ts	24	10	41.6667	0.500578
YMR296C	LCB1	lcb1-2	24	10	41.6667	0.500578
YNL102W	POL1	pol1-12	24	10	41.6667	0.500578
YNL102W	POL1	pol1-2	24	10	41.6667	0.500578
YNL118C	DCP2	dcp2-7	24	10	41.6667	0.500578
YNL287W	SEC21	sec21-1	24	10	41.6667	0.500578
YOL069W	NUF2	nuf2-61	24	10	41.6667	0.500578
YOR020C	HSP10	hsp10-ts	24	10	41.6667	0.500578
YOR326W	MYO2	myo2-16	24	10	41.6667	0.500578
YPL076W	GPI2	gpi2-1-7B	24	10	41.6667	0.500578
YPL211W	NIP7	nip7-1	24	10	41.6667	0.500578
YPL266W	DIM1	dim1-2	24	10	41.6667	0.500578
YPR033C	HTS1	hts1-1	24	10	41.6667	0.500578
YPR034W	ARP7	arp7-E411K	24	10	41.6667	0.500578
YPR176C	BET2	bet2-1	24	10	41.6667	0.500578
YPR181C	SEC23	sec23-1	24	10	41.6667	0.500578
YFL034C-B	MOB2	mob2-26	12	5	41.6667	0.560177
YGL155W	CDC43	cdc43-2	12	5	41.6667	0.560177
YKL089W	MIF2	mif2-3	12	5	41.6667	0.560177
YLR397C	AFG2	afg2-18	12	5	41.6667	0.560177
YMR308C	PSE1	pse1-41	12	5	41.6667	0.560177
YOR157C	PUP1	pup1-1	12	5	41.6667	0.560177
YPR183W	DPM1	dpm1-6	12	5	41.6667	0.560177
YEL034W	HYP2	hyp2-ts	18	7	38.8889	0.431038
YGR172C	YIP1	yip1-4	18	7	38.8889	0.431038
YHR088W	RPF1	rpf1-1	18	7	38.8889	0.431038
YLL004W	ORC3	orc3-70	18	7	38.8889	0.431038
YLR459W	GAB1	gab1-1	18	7	38.8889	0.431038
YNL102W	POL1	pol1-12	18	7	38.8889	0.431038
YNL118C	DCP2	dcp2-7_	18	7	38.8889	0.431038
YPR165W	RHO1	rho1-td	18	7	38.8889	0.431038
YAL034W-A	MTW1	mtw1-ts	24	9	37.5	0.340903
YBR160W	CDC28	cdc28-13	24	9	37.5	0.340903
YDL007W	RPT2	rpt2-RF	24	9	37.5	0.340903
YDL043C	PRP11	prp11-ts	24	9	37.5	0.340903
YDL043C	PRP11	prp11-ts	24	9	37.5	0.340903
YDL084W	SUB2	sub2-1	24	9	37.5	0.340903
YDL105W	NSE4	nse4-ts1	24	9	37.5	0.340903
YDL105W	NSE4	nse4-ts3	24	9	37.5	0.340903
YDL147W	RPN5	rpn5-1	24	9	37.5	0.340903
YDR013W	PSF1	psf1-1	24	9	37.5	0.340903
YDR164C	SEC1	sec1-1	24	9	37.5	0.340903
YDR166C	SEC5	sec5-24	24	9	37.5	0.340903
YDR167W	TAF10	taf10-ts34	24	9	37.5	0.340903
YDR180W	SCC2	scc2-4	24	9	37.5	0.340903
YER013W	PRP22	prp22-1	24	9	37.5	0.340903
YFL008W	SMC1	smc1-2	24	9	37.5	0.340903
YFL008W	SMC1	smc1-2	24	9	37.5	0.340903
YFL029C	CAK1	cak1-23	24	9	37.5	0.340903
YFL039C	ACT1	act1-136	24	9	37.5	0.340903
YFR028C	CDC14	cdc14-2	24	9	37.5	0.340903
YFR028C	CDC14	cdc14-8	24	9	37.5	0.340903
YGL048C	RPT6	rpt6-1	24	9	37.5	0.340903
YGL048C	RPT6	rpt6-20	24	9	37.5	0.340903
YGL093W	SPC105	spc105-15	24	9	37.5	0.340903
YGL097W	SRM1	srm1-ts	24	9	37.5	0.340903
YGL097W	SRM1	srm1-ts	24	9	37.5	0.340903
YGL116W	CDC20	cdc20-3	24	9	37.5	0.340903
YGL130W	CEG1	ceg1-ts	24	9	37.5	0.340903
YGR092W	DBF2	dbf2-3	24	9	37.5	0.340903
YGR099W	TEL2	tel2-15	24	9	37.5	0.340903
YGR099W	TEL2	tel2-7	24	9	37.5	0.340903
YGR172C	YIP1	yip1-40	24	9	37.5	0.340903
YHR036W	BRL1	brl1-2221	24	9	37.5	0.340903
YHR036W	BRL1	brl1-C371S	24	9	37.5	0.340903
YHR186C	KOG1	kog1-1	24	9	37.5	0.340903
YIL109C	SEC24	sec24-2	24	9	37.5	0.340903
YIL118W	RHO3	rho3-1	24	9	37.5	0.340903
YJR057W	CDC8	cdc8-1	24	9	37.5	0.340903
YJR065C	ARP3	arp3-31	24	9	37.5	0.340903
YJR076C	CDC11	cdc11-4	24	9	37.5	0.340903
YKL024C	URA6	ura6-5	24	9	37.5	0.340903
YKL024C	URA6	ura6-6	24	9	37.5	0.340903
YKL173W	SNU114	snu114-60	24	9	37.5	0.340903
YKR086W	PRP16	prp16-2	24	9	37.5	0.340903
YLL036C	PRP19	prp19-1	24	9	37.5	0.340903
YLR022C	SDO1	sdo1-VMA1-ts	24	9	37.5	0.340903
YLR026C	SED5	sed5-1	24	9	37.5	0.340903
YLR078C	BOS1	bos1-1	24	9	37.5	0.340903
YLR186W	EMG1	emg1-1	24	9	37.5	0.340903
YLR457C	NBP1	nbp1-1	24	9	37.5	0.340903
YML049C	RSE1	rse1-1	24	9	37.5	0.340903
YNL102W	POL1	pol1-1	24	9	37.5	0.340903
YNL102W	POL1	pol1-13	24	9	37.5	0.340903
YOL021C	DIS3	dis3-1	24	9	37.5	0.340903
YOL034W	SMC5	smc5-6	24	9	37.5	0.340903
YOL123W	HRP1	hrp1-1	24	9	37.5	0.340903
YOL144W	NOP8	nop8-101	24	9	37.5	0.340903
YOR074C	CDC21	cdc21-ts	24	9	37.5	0.340903
YOR075W	UFE1	ufe1-1	24	9	37.5	0.340903
YOR204W	DED1	ded1-95	24	9	37.5	0.340903
YOR336W	KRE5	kre5-ts2	24	9	37.5	0.340903
YPL228W	CET1	cet1-1	24	9	37.5	0.340903
YPR033C	HTS1	hts1-1	24	9	37.5	0.340903
YPR034W	ARP7	arp7-E411K	24	9	37.5	0.340903
YPR108W	RPN7	rpn7-3	24	9	37.5	0.340903
YPR133C	SPN1	spn1-K192N	24	9	37.5	0.340903
YAL003W	EFB1	efb1-4	24	8	33.3333	0.204427
YAL034W-A	MTW1	mtw1-ts	24	8	33.3333	0.204427
YAR019C	CDC15	cdc15-2	24	8	33.3333	0.204427
YBR060C	ORC2	orc2-3	24	8	33.3333	0.204427
YBR109C	CMD1	cmd1-1	24	8	33.3333	0.204427
YDL017W	CDC7	cdc7-1	24	8	33.3333	0.204427
YDL017W	CDC7	cdc7-4	24	8	33.3333	0.204427
YDL132W	CDC53	cdc53-1	24	8	33.3333	0.204427
YDR050C	TPI1	tpi1-1670	24	8	33.3333	0.204427
YDR052C	DBF4	dbf4-2	24	8	33.3333	0.204427
YDR052C	DBF4	dbf4-4	24	8	33.3333	0.204427
YDR088C	SLU7	slu7-ts1	24	8	33.3333	0.204427
YER125W	RSP5	rsp5-1	24	8	33.3333	0.204427
YFL009W	CDC4	cdc4-3	24	8	33.3333	0.204427
YFL039C	ACT1	act1-111	24	8	33.3333	0.204427
YFL039C	ACT1	act1-121	24	8	33.3333	0.204427
YFR027W	ECO1	eco1-1	24	8	33.3333	0.204427
YFR037C	RSC8	rsc8-ts16	24	8	33.3333	0.204427
YFR037C	RSC8	rsc8-ts21	24	8	33.3333	0.204427
YGL048C	RPT6	rpt6-20	24	8	33.3333	0.204427
YGL207W	SPT16	spt16-ts	24	8	33.3333	0.204427
YGL207W	SPT16	spt16-ts	24	8	33.3333	0.204427
YGR092W	DBF2	dbf2-2	24	8	33.3333	0.204427
YGR113W	DAM1	dam1-9	24	8	33.3333	0.204427
YGR156W	PTI1	pti1-ts7	24	8	33.3333	0.204427
YGR172C	YIP1	yip1-40	24	8	33.3333	0.204427
YHR036W	BRL1	brl1-K405I	24	8	33.3333	0.204427
YHR088W	RPF1	rpf1-1	24	8	33.3333	0.204427
YIL004C	BET1	bet1-1	24	8	33.3333	0.204427
YIL046W	MET30	met30-9	24	8	33.3333	0.204427
YJL001W	PRE3	pre3-2	24	8	33.3333	0.204427
YJL001W	PRE3	pre3-2	24	8	33.3333	0.204427
YKL021C	MAK11	mak11-2	24	8	33.3333	0.204427
YKL024C	URA6	ura6-4	24	8	33.3333	0.204427
YKL024C	URA6	ura6-4	24	8	33.3333	0.204427
YKL052C	ASK1	ask1-2	24	8	33.3333	0.204427
YKL104C	GFA1	gfa1-97	24	8	33.3333	0.204427
YKL112W	ABF1	abf1-101	24	8	33.3333	0.204427
YKL125W	RRN3	rrn3-S213P	24	8	33.3333	0.204427
YKL189W	HYM1	hym1-15	24	8	33.3333	0.204427
YKL210W	UBA1	uba1-1	24	8	33.3333	0.204427
YLR045C	STU2	stu2-13	24	8	33.3333	0.204427
YLR127C	APC2	apc2-8	24	8	33.3333	0.204427
YLR163C	MAS1	mas1-1	24	8	33.3333	0.204427
YLR305C	STT4	stt4-4	24	8	33.3333	0.204427
YMR079W	SEC14	sec14-3	24	8	33.3333	0.204427
YMR094W	CTF13	ctf13-30	24	8	33.3333	0.204427
YMR117C	SPC24	spc24 10-1	24	8	33.3333	0.204427
YMR168C	CEP3	cep3-1	24	8	33.3333	0.204427
YMR229C	RRP5	rrp5-delta6	24	8	33.3333	0.204427
YMR296C	LCB1	lcb1-5	24	8	33.3333	0.204427
YNL062C	GCD10	gcd10-506	24	8	33.3333	0.204427
YOL144W	NOP8	nop8-101	24	8	33.3333	0.204427
YOR149C	SMP3	smp3-2	24	8	33.3333	0.204427
YOR157C	PUP1	pup1-1	24	8	33.3333	0.204427
YOR204W	DED1	ded1-F144C	24	8	33.3333	0.204427
YOR335C	ALA1	ala1-1	24	8	33.3333	0.204427
YPL076W	GPI2	gpi2-774	24	8	33.3333	0.204427
YPL160W	CDC60	cdc60-ts	24	8	33.3333	0.204427
YBR109C	CMD1	cmd1-1	18	6	33.3333	0.257368
YBR160W	CDC28	cdc28-13	18	6	33.3333	0.257368
YDL028C	MPS1	mps1-417	18	6	33.3333	0.257368
YDR050C	TPI1	tpi1-1670	18	6	33.3333	0.257368
YDR437W	GPI19	gpi19-2-XH	18	6	33.3333	0.257368
YDR510W	SMT3	smt3-331	18	6	33.3333	0.257368
YFL039C	ACT1	act1-155	18	6	33.3333	0.257368
YFL039C	ACT1	act1-4	18	6	33.3333	0.257368
YKL112W	ABF1	abf1-102	18	6	33.3333	0.257368
YKL173W	SNU114	snu114-40	18	6	33.3333	0.257368
YLR383W	SMC6	smc6-9	18	6	33.3333	0.257368
YNL061W	NOP2	nop2-6	18	6	33.3333	0.257368
YPR103W	PRE2	pre2-75	18	6	33.3333	0.257368
YDR052C	DBF4	dbf4-1	12	4	33.3333	0.334194
YGL116W	CDC20	cdc20-1	12	4	33.3333	0.334194
YIL046W	MET30	met30-9	12	4	33.3333	0.334194
YLR249W	YEF3	yef3-F650S	12	4	33.3333	0.334194
YMR117C	SPC24	spc24 10-1	12	4	33.3333	0.334194
YBL050W	SEC17	sec17-1	24	7	29.1667	0.105996
YBL105C	PKC1	pkc1-3	24	7	29.1667	0.105996
YBR079C	RPG1	rpg1-1	24	7	29.1667	0.105996
YBR154C	RPB5	rpb5-H147R	24	7	29.1667	0.105996
YBR193C	MED8	med8-39	24	7	29.1667	0.105996
YCL059C	KRR1	krr1-17	24	7	29.1667	0.105996
YCL059C	KRR1	krr1-18	24	7	29.1667	0.105996
YCR002C	CDC10	cdc10-2	24	7	29.1667	0.105996
YDL003W	MCD1	mcd1-73	24	7	29.1667	0.105996
YDL108W	KIN28	kin28-ts	24	7	29.1667	0.105996
YDR145W	TAF12	taf12-W486stop	24	7	29.1667	0.105996
YDR167W	TAF10	taf10-ts34	24	7	29.1667	0.105996
YDR437W	GPI19	gpi19-2-XH	24	7	29.1667	0.105996
YEL032W	MCM3	mcm3-1	24	7	29.1667	0.105996
YER006W	NUG1	nug1-2	24	7	29.1667	0.105996
YER012W	PRE1	pre1-1	24	7	29.1667	0.105996
YER093C	TSC11	tsc11-1	24	7	29.1667	0.105996
YER125W	RSP5	rsp5-3	24	7	29.1667	0.105996
YFL034C-B	MOB2	mob2-11	24	7	29.1667	0.105996
YFL034C-B	MOB2	mob2-14	24	7	29.1667	0.105996
YFL039C	ACT1	act1-119	24	7	29.1667	0.105996
YFL039C	ACT1	act1-136	24	7	29.1667	0.105996
YGL048C	RPT6	rpt6-1	24	7	29.1667	0.105996
YGL233W	SEC15	sec15-1	24	7	29.1667	0.105996
YGR002C	SWC4	swc4-4	24	7	29.1667	0.105996
YGR098C	ESP1	esp1-1	24	7	29.1667	0.105996
YGR113W	DAM1	dam1-11	24	7	29.1667	0.105996
YGR113W	DAM1	dam1-5	24	7	29.1667	0.105996
YHR058C	MED6	med6-ts	24	7	29.1667	0.105996
YHR166C	CDC23	cdc23-4	24	7	29.1667	0.105996
YIL026C	IRR1	irr1-1	24	7	29.1667	0.105996
YIL062C	ARC15	arc15-10	24	7	29.1667	0.105996
YIL126W	STH1	sth1-3	24	7	29.1667	0.105996
YJR076C	CDC11	cdc11-1	24	7	29.1667	0.105996
YKL024C	URA6	ura6-6	24	7	29.1667	0.105996
YKL045W	PRI2	pri2-1	24	7	29.1667	0.105996
YKL052C	ASK1	ask1-2	24	7	29.1667	0.105996
YKL104C	GFA1	gfa1-97	24	7	29.1667	0.105996
YKL165C	MCD4	mcd4-174	24	7	29.1667	0.105996
YLR186W	EMG1	emg1-1	24	7	29.1667	0.105996
YLR215C	CDC123	cdc123-4	24	7	29.1667	0.105996
YLR459W	GAB1	gab1-1	24	7	29.1667	0.105996
YLR459W	GAB1	gab1-2	24	7	29.1667	0.105996
YMR197C	VTI1	vti1-11	24	7	29.1667	0.105996
YMR229C	RRP5	rrp5-delta6	24	7	29.1667	0.105996
YNL061W	NOP2	nop2-3	24	7	29.1667	0.105996
YNL102W	POL1	pol1-ts	24	7	29.1667	0.105996
YNR026C	SEC12	sec12-4	24	7	29.1667	0.105996
YNR035C	ARC35	arc35-6	24	7	29.1667	0.105996
YOL139C	CDC33	cdc33-E72G	24	7	29.1667	0.105996
YOR046C	DBP5	dbp5-2	24	7	29.1667	0.105996
YOR181W	LAS17	las17-14	24	7	29.1667	0.105996
YOR204W	DED1	ded1-199	24	7	29.1667	0.105996
YOR244W	ESA1	esa1-L254P	24	7	29.1667	0.105996
YOR341W	RPA190	rpa190-G728D	24	7	29.1667	0.105996
YPL266W	DIM1	dim1-2	24	7	29.1667	0.105996
YPR133C	SPN1	spn1-K192N	24	7	29.1667	0.105996
YBR160W	CDC28	cdc28-1	18	5	27.7778	0.12748
YDL147W	RPN5	rpn5-1	18	5	27.7778	0.12748
YDL217C	TIM22	tim22-19	18	5	27.7778	0.12748
YDR328C	SKP1	skp1-3	18	5	27.7778	0.12748
YDR510W	SMT3	smt3-331	18	5	27.7778	0.12748
YGL116W	CDC20	cdc20-1	18	5	27.7778	0.12748
YGR245C	SDA1	sda1-2	18	5	27.7778	0.12748
YHR088W	RPF1	rpf1-1	18	5	27.7778	0.12748
YJL074C	SMC3	smc3-1	18	5	27.7778	0.12748
YPL211W	NIP7	nip7-1	18	5	27.7778	0.12748
YPR161C	SGV1	sgv1-35	18	5	27.7778	0.12748
YBL034C	STU1	stu1-7	24	6	25	0.0465968
YBL034C	STU1	stu1-8	24	6	25	0.0465968
YBR060C	ORC2	orc2-1	24	6	25	0.0465968
YBR202W	MCM7	cdc47-ts	24	6	25	0.0465968
YDL030W	PRP9	prp9-ts	24	6	25	0.0465968
YDL084W	SUB2	sub2-1	24	6	25	0.0465968
YDL108W	KIN28	kin28-ts	24	6	25	0.0465968
YDL140C	RPO21	rpo21-1	24	6	25	0.0465968
YDL195W	SEC31	sec31-1	24	6	25	0.0465968
YDR052C	DBF4	dbf4-ts	24	6	25	0.0465968
YDR054C	CDC34	cdc34-2	24	6	25	0.0465968
YDR087C	RRP1	rrp1-1	24	6	25	0.0465968
YDR167W	TAF10	taf10-ts34	24	6	25	0.0465968
YDR168W	CDC37	cdc37-1	24	6	25	0.0465968
YDR168W	CDC37	cdc37-1	24	6	25	0.0465968
YDR188W	CCT6	cct6-18	24	6	25	0.0465968
YDR356W	SPC110	spc110-220	24	6	25	0.0465968
YDR437W	GPI19	gpi19-2-XH	24	6	25	0.0465968
YER133W	GLC7	glc7-12	24	6	25	0.0465968
YFL034C-B	MOB2	mob2-34	24	6	25	0.0465968
YGL155W	CDC43	cdc43-2	24	6	25	0.0465968
YGR002C	SWC4	swc4-4	24	6	25	0.0465968
YGR098C	ESP1	esp1-1	24	6	25	0.0465968
YIL046W	MET30	met30-6	24	6	25	0.0465968
YIR022W	SEC11	sec11-2	24	6	25	0.0465968
YJL074C	SMC3	smc3-42	24	6	25	0.0465968
YJL085W	EXO70	exo70-29/37	24	6	25	0.0465968
YKL052C	ASK1	ask1-2	24	6	25	0.0465968
YKL104C	GFA1	gfa1-97	24	6	25	0.0465968
YLR103C	CDC45	cdc45-27	24	6	25	0.0465968
YLR117C	CLF1	clf1-1	24	6	25	0.0465968
YLR314C	CDC3	cdc3-3	24	6	25	0.0465968
YLR321C	SFH1	sfh1-1	24	6	25	0.0465968
YLR459W	GAB1	gab1-3	24	6	25	0.0465968
YML098W	TAF13	taf13-1	24	6	25	0.0465968
YMR229C	RRP5	rrp5-delta6	24	6	25	0.0465968
YMR235C	RNA1	rna1-1	24	6	25	0.0465968
YMR236W	TAF9	taf9-ts2	24	6	25	0.0465968
YMR268C	PRP24	prp24-ts	24	6	25	0.0465968
YNL102W	POL1	pol1-1	24	6	25	0.0465968
YOL123W	HRP1	hrp1-1	24	6	25	0.0465968
YOR204W	DED1	ded1-F144C	24	6	25	0.0465968
YPR033C	HTS1	hts1-1	24	6	25	0.0465968
YPR103W	PRE2	pre2-V214A	24	6	25	0.0465968
YFL034C-B	MOB2	mob2-20	12	3	25	0.153123
YHR036W	BRL1	brl1-C371R	12	3	25	0.153123
YLR378C	SEC61	sec61-2	12	3	25	0.153123
YNL006W	LST8	lst8-15	12	3	25	0.153123
YOR057W	SGT1	sgt1-3	12	3	25	0.153123
YOR122C	PFY1	pfy1-13	12	3	25	0.153123
YPR183W	DPM1	dpm1-6	12	3	25	0.153123
YBR143C	SUP45	sup45-ts	18	4	22.2222	0.0506108
YDL105W	NSE4	nse4-ts2	18	4	22.2222	0.0506108
YDR182W	CDC1	cdc1-1	18	4	22.2222	0.0506108
YDR331W	GPI8	gpi8-ts	18	4	22.2222	0.0506108
YFL034C-B	MOB2	mob2-19	18	4	22.2222	0.0506108
YFL034C-B	MOB2	mob2-28	18	4	22.2222	0.0506108
YFL034C-B	MOB2	mob2-36	18	4	22.2222	0.0506108
YGR075C	PRP38	prp38-1	18	4	22.2222	0.0506108
YIL147C	SLN1	sln1-ts4	18	4	22.2222	0.0506108
YKL006C-A	SFT1	sft1-15	18	4	22.2222	0.0506108
YLR117C	CLF1	clf1-1	18	4	22.2222	0.0506108
YLR215C	CDC123	cdc123-4	18	4	22.2222	0.0506108
YBR102C	EXO84	exo84-102	24	5	20.8333	0.0169717
YBR160W	CDC28	cdc28-4	24	5	20.8333	0.0169717
YDL084W	SUB2	sub2-1	24	5	20.8333	0.0169717
YDL126C	CDC48	cdc48-9	24	5	20.8333	0.0169717
YDL220C	CDC13	cdc13-1	24	5	20.8333	0.0169717
YDL220C	CDC13	cdc13-1	24	5	20.8333	0.0169717
YDR189W	SLY1	sly1-ts	24	5	20.8333	0.0169717
YDR208W	MSS4	mss4-103	24	5	20.8333	0.0169717
YDR356W	SPC110	spc110-221	24	5	20.8333	0.0169717
YER125W	RSP5	rsp5-1	24	5	20.8333	0.0169717
YFL009W	CDC4	cdc4-2	24	5	20.8333	0.0169717
YFL034C-B	MOB2	mob2-19	24	5	20.8333	0.0169717
YFL034C-B	MOB2	mob2-24	24	5	20.8333	0.0169717
YFL034C-B	MOB2	mob2-28	24	5	20.8333	0.0169717
YFL034C-B	MOB2	mob2-28	24	5	20.8333	0.0169717
YFL039C	ACT1	act1-108	24	5	20.8333	0.0169717
YFL039C	ACT1	act1-119	24	5	20.8333	0.0169717
YFL039C	ACT1	act1-132	24	5	20.8333	0.0169717
YGL145W	TIP20	tip20-5	24	5	20.8333	0.0169717
YGR098C	ESP1	esp1-1	24	5	20.8333	0.0169717
YGR113W	DAM1	dam1-9	24	5	20.8333	0.0169717
YIL062C	ARC15	arc15-10	24	5	20.8333	0.0169717
YJR057W	CDC8	cdc8-2	24	5	20.8333	0.0169717
YKL021C	MAK11	mak11-2	24	5	20.8333	0.0169717
YKL024C	URA6	ura6-5	24	5	20.8333	0.0169717
YKL024C	URA6	ura6-6	24	5	20.8333	0.0169717
YLR005W	SSL1	ssl1-T242I	24	5	20.8333	0.0169717
YML114C	TAF8	taf8-7	24	5	20.8333	0.0169717
YMR005W	TAF4	taf4-18	24	5	20.8333	0.0169717
YMR028W	TAP42	tap42-11	24	5	20.8333	0.0169717
YOL123W	HRP1	hrp1-1	24	5	20.8333	0.0169717
YOR122C	PFY1	pfy1-14	24	5	20.8333	0.0169717
YPR025C	CCL1	ccl1-ts4	24	5	20.8333	0.0169717
YPR103W	PRE2	pre2-127	24	5	20.8333	0.0169717
YBR109C	CMD1	cmd1-3	24	4	16.6667	0.00497236
YDL097C	RPN6	rpn6-1	24	4	16.6667	0.00497236
YDR145W	TAF12	taf12-9	24	4	16.6667	0.00497236
YDR172W	SUP35	sup35-td	24	4	16.6667	0.00497236
YDR510W	SMT3	smt3-331	24	4	16.6667	0.00497236
YER008C	SEC3	sec3-2	24	4	16.6667	0.00497236
YER136W	GDI1	gdi1-1	24	4	16.6667	0.00497236
YFL034C-B	MOB2	mob2-14	24	4	16.6667	0.00497236
YFL034C-B	MOB2	mob2-14	24	4	16.6667	0.00497236
YFL034C-B	MOB2	mob2-38	24	4	16.6667	0.00497236
YFL039C	ACT1	act1-121	24	4	16.6667	0.00497236
YGL073W	HSF1	hsf1-848	24	4	16.6667	0.00497236
YJL085W	EXO70	exo70-38	24	4	16.6667	0.00497236
YKL024C	URA6	ura6-4	24	4	16.6667	0.00497236
YKR002W	PAP1	pap1-1	24	4	16.6667	0.00497236
YMR005W	TAF4	taf4-18	24	4	16.6667	0.00497236
YNL138W	SRV2	srv2-ts	24	4	16.6667	0.00497236
YOL123W	HRP1	hrp1-4	24	4	16.6667	0.00497236
YPL228W	CET1	cet1-15	24	4	16.6667	0.00497236
YPR103W	PRE2	pre2-127	24	4	16.6667	0.00497236
YPR133C	SPN1	spn1-K192N	24	4	16.6667	0.00497236
YBR143C	SUP45	sup45-ts	18	3	16.6667	0.0154049
YCL059C	KRR1	krr1-18	18	3	16.6667	0.0154049
YDL028C	MPS1	mps1-1	18	3	16.6667	0.0154049
YFL034C-B	MOB2	mob2-14	18	3	16.6667	0.0154049
YFL039C	ACT1	act1-124	18	3	16.6667	0.0154049
YGL116W	CDC20	cdc20-1	18	3	16.6667	0.0154049
YLR022C	SDO1	sdo1-VMA1-ts	18	3	16.6667	0.0154049
YLR321C	SFH1	sfh1-1	18	3	16.6667	0.0154049
YMR168C	CEP3	cep3-2	18	3	16.6667	0.0154049
YDL165W	CDC36	cdc36-16	12	2	16.6667	0.0499389
YFL039C	ACT1	act1-4	12	2	16.6667	0.0499389
YLL031C	GPI13	gpi13-4	12	2	16.6667	0.0499389
YMR308C	PSE1	pse1-34	12	2	16.6667	0.0499389
YOL135C	MED7	med7-141	12	2	16.6667	0.0499389
YOR236W	DFR1	dfr1-td	12	2	16.6667	0.0499389
YBL034C	STU1	stu1-6	24	3	12.5	0.00112422
YDL084W	SUB2	sub2-1	24	3	12.5	0.00112422
YDR168W	CDC37	cdc37-ts	24	3	12.5	0.00112422
YDR356W	SPC110	spc110-220	24	3	12.5	0.00112422
YFL034C-B	MOB2	mob2-22	24	3	12.5	0.00112422
YFL039C	ACT1	act1-122	24	3	12.5	0.00112422
YFL039C	ACT1	act1-132	24	3	12.5	0.00112422
YJL074C	SMC3	smc3-1	24	3	12.5	0.00112422
YJR065C	ARP3	arp3-F306G	24	3	12.5	0.00112422
YLR117C	CLF1	clf1-1	24	3	12.5	0.00112422
YMR005W	TAF4	taf4-18	24	3	12.5	0.00112422
YMR117C	SPC24	spc24 4-2	24	3	12.5	0.00112422
YNL102W	POL1	pol1-13	24	3	12.5	0.00112422
YBR160W	CDC28	cdc28-4	18	2	11.1111	0.00336407
YDR473C	PRP3	prp3-1	18	2	11.1111	0.00336407
YFL034C-B	MOB2	mob2-40	18	2	11.1111	0.00336407
YFL039C	ACT1	act1-105	18	2	11.1111	0.00336407
YFL039C	ACT1	act1-3	18	2	11.1111	0.00336407
YHR107C	CDC12	cdc12-1	18	2	11.1111	0.00336407
YHR164C	DNA2	dna2-1	18	2	11.1111	0.00336407
YNL262W	POL2	pol2-12	18	2	11.1111	0.00336407
YPL124W	SPC29	spc29-20	18	2	11.1111	0.00336407
YPL255W	BBP1	bbp1-1	18	2	11.1111	0.00336407
YPR161C	SGV1	sgv1-80	18	2	11.1111	0.00336407
YPR168W	NUT2	nut2-ts	18	2	11.1111	0.00336407
YBL034C	STU1	stu1-12	24	2	8.33333	0.000183868
YBR135W	CKS1	cks1-38	24	2	8.33333	0.000183868
YDL220C	CDC13	cdc13-1	24	2	8.33333	0.000183868
YDR188W	CCT6	cct6-18	24	2	8.33333	0.000183868
YER133W	GLC7	glc7-12	24	2	8.33333	0.000183868
YER168C	CCA1	cca1-1	24	2	8.33333	0.000183868
YFL039C	ACT1	act1-108	24	2	8.33333	0.000183868
YKL024C	URA6	ura6-5	24	2	8.33333	0.000183868
YKL052C	ASK1	ask1-2	24	2	8.33333	0.000183868
YML064C	TEM1	tem1-3	24	2	8.33333	0.000183868
YNL207W	RIO2	rio2-1	24	2	8.33333	0.000183868
YPL209C	IPL1	ipl1-1	24	2	8.33333	0.000183868
YPR133C	SPN1	spn1-K192N	24	2	8.33333	0.000183868
YAL041W	CDC24	cdc24-5	12	1	8.33333	0.0102449
YCR002C	CDC10	cdc10-5	12	1	8.33333	0.0102449
YDR188W	CCT6	cct6-18	12	1	8.33333	0.0102449
YDR437W	GPI19	gpi19-2	12	1	8.33333	0.0102449
YIL046W	MET30	met30-6	12	1	8.33333	0.0102449
YJL019W	MPS3	mps3-1	12	1	8.33333	0.0102449
YJR065C	ARP3	arp3-F306G	12	1	8.33333	0.0102449
YLR272C	YCS4	ycs4-1	12	1	8.33333	0.0102449
YMR296C	LCB1	lcb1-10	12	1	8.33333	0.0102449
YOL123W	HRP1	hrp1-1	12	1	8.33333	0.0102449
YGR264C	MES1	mes1-1	18	1	5.55556	0.000468199
YHR164C	DNA2	dna2-1	18	1	5.55556	0.000468199
YKL172W	EBP2	ebp2-1	18	1	5.55556	0.000468199
YLR086W	SMC4	smc4-1	18	1	5.55556	0.000468199
YML049C	RSE1	rse1-1	18	1	5.55556	0.000468199
YNL258C	DSL1	dsl1-DC30	18	1	5.55556	0.000468199
YPR103W	PRE2	pre2-1	18	1	5.55556	0.000468199
YPR161C	SGV1	sgv1-23	18	1	5.55556	0.000468199
YPR161C	SGV1	sgv1-35	18	1	5.55556	0.000468199
YBL034C	STU1	stu1-5	24	1	4.16667	1.93402e-05
YDL028C	MPS1	mps1-3796	24	1	4.16667	1.93402e-05
YDL220C	CDC13	cdc13-1	24	1	4.16667	1.93402e-05
YDR182W	CDC1	cdc1-4	24	1	4.16667	1.93402e-05
YDR212W	TCP1	tcp1-1	24	1	4.16667	1.93402e-05
YKL021C	MAK11	mak11-2	24	1	4.16667	1.93402e-05
YNL216W	RAP1	rap1-1	24	1	4.16667	1.93402e-05
YOR074C	CDC21	cdc21-1	24	1	4.16667	1.93402e-05
YOR074C	CDC21	cdc21-1	24	1	4.16667	1.93402e-05
YBL034C	STU1	stu1-5	24	0	0	9.81687e-07
YBR156C	SLI15	sli15-3	24	0	0	9.81687e-07
YBR156C	SLI15	sli15-3	24	0	0	9.81687e-07
YDR113C	PDS1	pds1-128	24	0	0	9.81687e-07
YDR212W	TCP1	tcp1-2	24	0	0	9.81687e-07
YER148W	SPT15	spt15-I143N	24	0	0	9.81687e-07
YGR113W	DAM1	dam1-1	24	0	0	9.81687e-07
YHR191C	CTF8	ctf8-9	24	0	0	9.81687e-07
YML031W	NDC1	ndc1-4	24	0	0	9.81687e-07
YMR117C	SPC24	spc24 4-2	24	0	0	9.81687e-07
YOR149C	SMP3	smp3-2	24	0	0	9.81687e-07
YPL209C	IPL1	ipl1-1	24	0	0	9.81687e-07
YPL209C	IPL1	ipl1-2	24	0	0	9.81687e-07
YPL209C	IPL1	ipl1-2	24	0	0	9.81687e-07
YPR161C	SGV1	sgv1-80	24	0	0	9.81687e-07
YBR135W	CKS1	cks1-35	18	0	0	3.11512e-05
YDL008W	APC11	apc11-22	18	0	0	3.11512e-05
YER133W	GLC7	glc7-10	18	0	0	3.11512e-05
YFL039C	ACT1	act1-105	18	0	0	3.11512e-05
YGR113W	DAM1	dam1-1	18	0	0	3.11512e-05
YHR088W	RPF1	rpf1-1	18	0	0	3.11512e-05
YHR186C	KOG1	kog1-1	18	0	0	3.11512e-05
YHR191C	CTF8	ctf8-162	18	0	0	3.11512e-05
YHR191C	CTF8	ctf8-162	18	0	0	3.11512e-05
YLL031C	GPI13	gpi13-4	18	0	0	3.11512e-05
YLL031C	GPI13	gpi13-4	18	0	0	3.11512e-05
YLR086W	SMC4	smc4-1	18	0	0	3.11512e-05
YDL030W	PRP9	prp9-ts	12	0	0	0.000989265
YDL165W	CDC36	cdc36-16	12	0	0	0.000989265
YDR088C	SLU7	slu7-ts2	12	0	0	0.000989265
YDR145W	TAF12	taf12-L446A	12	0	0	0.000989265
YDR188W	CCT6	cct6-18	12	0	0	0.000989265
YDR437W	GPI19	gpi19-2	12	0	0	0.000989265
YDR510W	SMT3	smt3-331	12	0	0	0.000989265
YFL039C	ACT1	act1-122	12	0	0	0.000989265
YGL130W	CEG1	ceg1-3	12	0	0	0.000989265
YGL130W	CEG1	ceg1-34	12	0	0	0.000989265
YGL130W	CEG1	ceg1-ts	12	0	0	0.000989265
YGR091W	PRP31	prp31-ts	12	0	0	0.000989265
YGR092W	DBF2	dbf2-2	12	0	0	0.000989265
YGR172C	YIP1	yip1-4	12	0	0	0.000989265
YGR172C	YIP1	yip1-4	12	0	0	0.000989265
YHR036W	BRL1	brl1-C371R	12	0	0	0.000989265
YJL050W	MTR4	mtr4-1	12	0	0	0.000989265
YKL112W	ABF1	abf1-102	12	0	0	0.000989265
YKL112W	ABF1	abf1-103	12	0	0	0.000989265
YLL031C	GPI13	gpi13-4	12	0	0	0.000989265
YLR310C	CDC25	cdc25-1	12	0	0	0.000989265
YMR001C	CDC5	cdc5-1	12	0	0	0.000989265
YNL102W	POL1	pol1-17	12	0	0	0.000989265
YOR046C	DBP5	dbp5-1	12	0	0	0.000989265
YOR329C	SCD5	scd5-D338	12	0	0	0.000989265
YOR329C	SCD5	scd5-PP1D2	12	0	0	0.000989265
YPL093W	NOG1	nog1-1	12	0	0	0.000989265
YPL093W	NOG1	nog1-1	12	0	0	0.000989265
YPR110C	RPC40	rpc40-V78R	12	0	0	0.000989265
YPR161C	SGV1	sgv1-80	12	0	0	0.000989265
			21948	8703	39.6528	MEAN
					41.6667	MEDIAN

## Sheet: Top ts hits
								BY4741			W303
ORF	Gene	mutation	-ura_colonies	CanFOA_colonies	%_GCR	p-value		Patch assay	FT 1		FT 1	FT 2	FT 3	FT 4	FT 5	FT 6	GCR rate	Fold increase
YOL094C	RFC4	rfc4-20	24	23	95.8333	8.0737e-08		increase	1.71155e-05		1.29564e-05	2.05825e-05	2.90018e-05				2.08469e-05	9.25883
YDL164C	CDC9	cdc9-1	24	22	91.6667	1.23176e-06		increase	7.56892e-06		1.01675e-05	1.16407e-05	1.51353e-05				1.23145e-05	5.4693
YDR082W	STN1	stn1-13	24	22	91.6667	1.23176e-06		increase	3.25421e-05		2.03412e-06	2.07111e-06	1.92873e-06				2.01132e-06	0.893297
YDL102W	POL3	cdc2-2	24	21	87.5	1.20376e-05		increase	1.13735e-05		1.16341e-05	9.63122e-06	1.05286e-05				1.0598e-05	4.70694
YDL102W	POL3	cdc2-7	24	21	87.5	1.20376e-05		increase	1.17898e-05		1.20094e-05	1.17427e-05	1.23677e-05				1.20399e-05	5.34736
YDL126C	CDC48	cdc48-2	12	12	100	5.03244e-05		increase	5.38836e-06
YJL002C	OST1	ost1-6	12	12	100	5.03244e-05		no change
YAR007C	RFA1	rfa1-M2	24	20	83.3333	8.46716e-05		increase	1.43646e-05		2.09566e-06	1.71132e-06	1.27395e-06				1.69365e-06	0.752208
YBR087W	RFC5	rfc5-1	24	20	83.3333	8.46716e-05		increase	1.87281e-05		5.5925e-06	5.22662e-06	6.75436e-06				5.85783e-06	2.60167
YJR068W	RFC2	rfc2-1	24	20	83.3333	8.46716e-05		increase	1.57902e-05		8.26145e-06	6.96637e-06	7.07071e-06				7.43285e-06	3.30119
YKR002W	PAP1	pap1-1	24	20	83.3333	8.46716e-05		no change
YPL255W	BBP1	bbp1-2	24	20	83.3333	8.46716e-05		no change
YDR062W	LCB2	lcb2-1	24	19	79.1667	0.000456696		no change
YKL028W	TFA1	tfa1-21	24	19	79.1667	0.000456696		increase	4.86437e-06
YOR259C	RPT4	rpt4-150	24	19	79.1667	0.000456696		increase	1.26033e-05		8.1024e-06	1.02744e-05	1.13471e-05	1.23114e-05	1.75656e-05	1.49189e-05	1.242e-05	5.51614
YOR335C	ALA1	ala1-1	24	19	79.1667	0.000456696		no change
YHR058C	MED6	med6-ts	12	11	91.6667	0.000823833		decrease
YAL041W	CDC24	cdc24-4	24	18	75	0.00196537		increase	6.21141e-06
YDL147W	RPN5	rpn5-1	24	18	75	0.00196537		increase	9.80013e-06
YFR037C	RSC8	rsc8-ts16	24	18	75	0.00196537		no change
YJR006W	POL31	hys2-ts	24	18	75	0.00196537		increase	1.153e-05		1.23911e-06	8.26593e-07	7.23567e-07				9.29756e-07	0.412938
YPR103W	PRE2	pre2-75	24	18	75	0.00196537		no change
YDR021W	FAL1	fal1-1	18	14	77.7778	0.00365476		no change
YER013W	PRP22	prp22-1	18	14	77.7778	0.00365476		no change
YLR022C	SDO1	sdo1-VMA1-ts	18	14	77.7778	0.00365476		no change
YDR292C	SRP101	srp101-47	12	10	83.3333	0.00627365		no change
YFR036W	CDC26	cdc26-1	12	10	83.3333	0.00627365		no change
YPR103W	PRE2	pre2-1	12	10	83.3333	0.00627365		increase	5.14152e-06
YBR265W	TSC10	tsc10-1	24	17	70.8333	0.00693401		no change
YDR062W	LCB2	lcb2-16	24	17	70.8333	0.00693401		increase	9.86325e-06
YDR062W	LCB2	lcb2-2	24	17	70.8333	0.00693401		no change
YDR228C	PCF11	pcf11-ts10	24	17	70.8333	0.00693401		no change
YHR036W	BRL1	brl1-C371R	24	17	70.8333	0.00693401		decrease
YHR036W	BRL1	brl1-C371S	24	17	70.8333	0.00693401		decrease
YIL068C	SEC6	sec6-4	24	17	70.8333	0.00693401		no change
YJR065C	ARP3	arp3-31	24	17	70.8333	0.00693401		no change
YKL018W	SWD2	swd2-1	24	17	70.8333	0.00693401		no change
YKL042W	SPC42	spc42-11	24	17	70.8333	0.00693401		no change
YKL189W	HYM1	hym1-15	24	17	70.8333	0.00693401		no change
YKR008W	RSC4	rsc4-2	24	17	70.8333	0.00693401		no change
YKR083C	DAD2	dad2-9	24	17	70.8333	0.00693401		no change
YOR249C	APC5	apc5-CA	24	17	70.8333	0.00693401		no change
YOR341W	RPA190	rpa190-1	24	17	70.8333	0.00693401		no change
YPR055W	SEC8	sec8-9	24	17	70.8333	0.00693401		no change
										WT	3.32591e-06	2.10813e-06	2.46404e-06	1.61133e-06	2.01858e-06	1.98139e-06	2.25157e-06	1

## Sheet: Final validated ts hits
			W303
ORF	Gene	mutation	FT 1	FT 2	FT 3	FT 4	FT 5	FT 6	GCR rate	Fold increase
YOL094C	RFC4	rfc4-20	1.29564e-05	2.05825e-05	2.90018e-05				2.08469e-05	9.25883
YOR259C	RPT4	rpt4-150	8.1024e-06	1.02744e-05	1.13471e-05	1.23114e-05	1.75656e-05	1.49189e-05	1.242e-05	5.51614
YDL164C	CDC9	cdc9-1	1.01675e-05	1.16407e-05	1.51353e-05				1.23145e-05	5.4693
YDL102W	POL3	cdc2-7	1.20094e-05	1.17427e-05	1.23677e-05				1.20399e-05	5.34736
YDL102W	POL3	cdc2-2	1.16341e-05	9.63122e-06	1.05286e-05				1.0598e-05	4.70694
YJR068W	RFC2	rfc2-1	8.26145e-06	6.96637e-06	7.07071e-06				7.43285e-06	3.30119
YBR087W	RFC5	rfc5-1	5.5925e-06	5.22662e-06	6.75436e-06				5.85783e-06	2.60167
		WT	3.32591e-06	2.10813e-06	2.46404e-06	1.61133e-06	2.01858e-06	1.98139e-06	2.25157e-06	1
