# Supplementary material for: Interstitial telomeric sequences promote gross chromosomal rearrangement via multiple mechanisms
Source: Proc Natl Acad Sci U S A. 2024 Nov 27;121(49):e2407314121. doi: 10.1073/pnas.2407314121 (PMC11626172; doi:10.1073/pnas.2407314121)
Supplement: Supplementary file 3 — Dataset S02 (XLSX) [file pnas.2407314121.sd02.xlsx]

## Sheet: README
Screen for mutants with decreased ITS-GCR rate
Tabs	Description
Raw YKO data	High-throughout screen data for YKO library (elimated: hits with <12 YPD colonies, His+ YKO strains)
Top YKO hits	YKO hits with <38% GCR colony frequency (p<1E-4; eliminated genes important for arginine/uracil metabolism)
YKO validations 1	Eliminated hits with confirmed negative genetic interaction with cin8∆; validation data (patch-and-replica-plate assay +/- extra copy of CIN8 and SGA with ZYY261/GCR survivor)
YKO validations 2	Fluctuation tests for selected YKO hits
Final YKO hits	Final YKO hits
Raw ts data	High-throughout screen data for ts library (elimated: duplicates, hits with <12 YPD colonies)
Top ts hits	ts hits with <31% GCR colony frequency (p<1E-4); validation data (patch-and-replica-plate assay and fluctuation tests)
ts validations 1	Validation data (patch-and-replica-plate assay +/- extra copy of CIN8 and SGA with ZYY261/GCR survivor)
ts validations 2	Fluctuation tests for selected ts hits
Final ts hits	Final ts hits
FT = fluctuation test

## Sheet: Raw YKO data
ORF	Gene	YPD_colonies	CanFoa_colonies	%_GCR	p-value
YOL058W	ARG1	24	0	0	7.85481e-16
YJL071W	ARG2	24	0	0	7.85481e-16
YHR018C	ARG4	24	0	0	7.85481e-16
YER069W	ARG5,6	24	0	0	7.85481e-16
YMR062C	ARG7	24	0	0	7.85481e-16
YLR242C	ARV1	24	0	0	7.85481e-16
YGR188C	BUB1	24	0	0	7.85481e-16
YCR063W	BUD31	24	0	0	7.85481e-16
YLR226W	BUR2	24	0	0	7.85481e-16
YMR198W	CIK1	24	0	0	7.85481e-16
YOR303W	CPA1	24	0	0	7.85481e-16
YOR303W	CPA1	24	0	0	7.85481e-16
YJR109C	CPA2	24	0	0	7.85481e-16
YMR299C	DYN3	24	0	0	7.85481e-16
YLR233C	EST1	24	0	0	7.85481e-16
YLR318W	EST2	24	0	0	7.85481e-16
YER083C	GET2	24	0	0	7.85481e-16
YDL198C	GGC1	24	0	0	7.85481e-16
YMR294W	JNM1	24	0	0	7.85481e-16
YBL063W	KIP1	24	0	0	7.85481e-16
YLL049W	LDB18	24	0	0	7.85481e-16
YGL086W	MAD1	24	0	0	7.85481e-16
YJL030W	MAD2	24	0	0	7.85481e-16
YJL013C	MAD3	24	0	0	7.85481e-16
YKR048C	NAP1	24	0	0	7.85481e-16
YPR131C	NAT3	24	0	0	7.85481e-16
YOR130C	ORT1	24	0	0	7.85481e-16
YGR078C	PAC10	24	0	0	7.85481e-16
YNR052C	POP2	24	0	0	7.85481e-16
YNL055C	POR1	24	0	0	7.85481e-16
YHL011C	PRS3	24	0	0	7.85481e-16
YDR195W	REF2	24	0	0	7.85481e-16
YDR028C	REG1	24	0	0	7.85481e-16
YOR014W	RTS1	24	0	0	7.85481e-16
YDL047W	SIT4	24	0	0	7.85481e-16
YLR369W	SSQ1	24	0	0	7.85481e-16
YCL008C	STP22	24	0	0	7.85481e-16
YLR182W	SWI6	24	0	0	7.85481e-16
YDR079C-A	TFB5	24	0	0	7.85481e-16
YJL129C	TRK1	24	0	0	7.85481e-16
YJL129C	TRK1	24	0	0	7.85481e-16
YOL093W	TRM10	24	0	0	7.85481e-16
YPL065W	VPS28	24	0	0	7.85481e-16
YDR149C	YDR149C	24	0	0	7.85481e-16
YER068C-A	YER068C-A	24	0	0	7.85481e-16
YML095C-A	YML095C-A	24	0	0	7.85481e-16
YOR302W	YOR302W	24	0	0	7.85481e-16
YOR302W	YOR302W	24	0	0	7.85481e-16
YGR285C	ZUO1	24	0	0	7.85481e-16
YBR021W	FUR4	23	0	0	3.34477e-15
YBR021W	FUR4	23	0	0	3.34477e-15
YEL044W	IES6	23	0	0	3.34477e-15
YDR488C	PAC11	23	0	0	3.34477e-15
YJL179W	PFD1	23	0	0	3.34477e-15
YPL059W	GRX5	22	0	0	1.42432e-14
YML013C-A	YML013C-A	22	0	0	1.42432e-14
YLR399C	BDF1	21	0	0	6.06544e-14
YKL096C-B	YKL096C-B	21	0	0	6.06544e-14
YGL206C	CHC1	20	0	0	2.58302e-13
YDL160C	DHH1	20	0	0	2.58302e-13
YEL009C	GCN4	20	0	0	2.58302e-13
YPL174C	NIP100	20	0	0	2.58302e-13
YPL188W	POS5	20	0	0	2.58302e-13
YDR120C	TRM1	20	0	0	2.58302e-13
YPL144W	POC4	19	0	0	1.10004e-12
YNL059C	ARP5	18	0	0	4.68487e-12
YKL048C	ELM1	18	0	0	4.68487e-12
YDR532C	KRE28	18	0	0	4.68487e-12
YBL006C	LDB7	18	0	0	4.68487e-12
YBL033C	RIB1	18	0	0	4.68487e-12
YJL080C	SCP160	18	0	0	4.68487e-12
YGR063C	SPT4	18	0	0	4.68487e-12
YPL042C	SSN3	18	0	0	4.68487e-12
YKL054C	DEF1	17	0	0	1.99526e-11
YJR075W	HOC1	17	0	0	1.99526e-11
YMR091C	NPL6	17	0	0	1.99526e-11
YDR138W	HPR1	16	0	0	8.49796e-11
YDR392W	SPT3	16	0	0	8.49796e-11
YJR105W	ADO1	14	0	0	1.54163e-09
YCR002C	CDC10	13	0	0	6.56647e-09
YEL061C	CIN8	13	0	0	6.56647e-09
YBR081C	SPT7	13	0	0	6.56647e-09
YOL160W	YOL160W	13	0	0	6.56647e-09
YNL315C	ATP11	12	0	0	2.79702e-08
YOR198C	BFR1	12	0	0	2.79702e-08
YOR026W	BUB3	12	0	0	2.79702e-08
YER055C	HIS1	12	0	0	2.79702e-08
YJR074W	MOG1	12	0	0	2.79702e-08
YER099C	PRS2	12	0	0	2.79702e-08
YPR087W	VPS69	12	0	0	2.79702e-08
YEL045C	YEL045C	12	0	0	2.79702e-08
YOR141C	ARP8	24	1	4.16667	6.22083e-14
YJR053W	BFA1	24	1	4.16667	6.22083e-14
YHR191C	CTF8	24	1	4.16667	6.22083e-14
YAL012W	CYS3	24	1	4.16667	6.22083e-14
YNL153C	GIM3	24	1	4.16667	6.22083e-14
YHR183W	GND1	24	1	4.16667	6.22083e-14
YNL215W	IES2	24	1	4.16667	6.22083e-14
YDR150W	NUM1	24	1	4.16667	6.22083e-14
YBR035C	PDX3	24	1	4.16667	6.22083e-14
YPL079W	RPL21B	24	1	4.16667	6.22083e-14
YIL052C	RPL34B	24	1	4.16667	6.22083e-14
YOR073W	SGO1	24	1	4.16667	6.22083e-14
YPL002C	SNF8	24	1	4.16667	6.22083e-14
YLR410W	VIP1	24	1	4.16667	6.22083e-14
YJR102C	VPS25	24	1	4.16667	6.22083e-14
YLR417W	VPS36	24	1	4.16667	6.22083e-14
YDR417C	YDR417C	24	1	4.16667	6.22083e-14
YLR200W	YKE2	24	1	4.16667	6.22083e-14
YPL045W	VPS16	23	1	4.34783	2.54009e-13
YNL296W	YNL296W	23	1	4.34783	2.54009e-13
YML102W	CAC2	22	1	4.54545	1.03529e-12
YDL021W	GPM2	22	1	4.54545	1.03529e-12
YNL162W	RPL42A	22	1	4.54545	1.03529e-12
YGL020C	GET1	19	1	5.26316	6.92118e-11
YOL076W	MDM20	18	1	5.55556	2.79504e-10
YDR200C	VPS64	18	1	5.55556	2.79504e-10
YOR290C	SNF2	16	1	6.25	4.51641e-09
YER014C-A	BUD25	24	2	8.33333	2.36382e-12
YML112W	CTK3	24	2	8.33333	2.36382e-12
YCL016C	DCC1	24	2	8.33333	2.36382e-12
YKL213C	DOA1	24	2	8.33333	2.36382e-12
YOR123C	LEO1	24	2	8.33333	2.36382e-12
YKR082W	NUP133	24	2	8.33333	2.36382e-12
YER162C	RAD4	24	2	8.33333	2.36382e-12
YJL127C	SPT10	24	2	8.33333	2.36382e-12
YNR006W	VPS27	24	2	8.33333	2.36382e-12
YNL107W	YAF9	24	2	8.33333	2.36382e-12
YPL084W	BRO1	12	1	8.33333	1.12205e-06
YOR035C	SHE4	12	1	8.33333	1.12205e-06
YOR295W	UAF30	12	1	8.33333	1.12205e-06
YGL188C-A	YGL188C-A	12	1	8.33333	1.12205e-06
YJL006C	CTK2	23	2	8.69565	9.23872e-12
YGR056W	RSC1	22	2	9.09091	3.5971e-11
YGL072C	YGL072C	22	2	9.09091	3.5971e-11
YDR435C	PPM1	20	2	10	5.38282e-10
YCL029C	BIK1	24	3	12.5	5.73631e-11
YMR055C	BUB2	24	3	12.5	5.73631e-11
YLR418C	CDC73	24	3	12.5	5.73631e-11
YGL003C	CDH1	24	3	12.5	5.73631e-11
YHR051W	COX6	24	3	12.5	5.73631e-11
YNR010W	CSE2	24	3	12.5	5.73631e-11
YNL133C	FYV6	24	3	12.5	5.73631e-11
YMR293C	HER2	24	3	12.5	5.73631e-11
YMR201C	RAD14	24	3	12.5	5.73631e-11
YHL033C	RPL8A	24	3	12.5	5.73631e-11
YGL244W	RTF1	24	3	12.5	5.73631e-11
YKL212W	SAC1	24	3	12.5	5.73631e-11
YBL007C	SLA1	24	3	12.5	5.73631e-11
YHR041C	SRB2	24	3	12.5	5.73631e-11
YDR495C	VPS3	24	3	12.5	5.73631e-11
YNL241C	ZWF1	24	3	12.5	5.73631e-11
YGL214W	YGL214W	16	2	12.5	1.12843e-07
YHL038C	CBP2	23	3	13.0435	2.14186e-10
YJL153C	INO1	15	2	13.3333	4.21798e-07
YDL116W	NUP84	22	3	13.6364	7.94958e-10
YDR136C	VPS61	20	3	15	1.07297e-08
YEL051W	VMA8	19	3	15.7895	3.89629e-08
YGL190C	CDC55	24	4	16.6667	9.98301e-10
YAL044C	GCV3	24	4	16.6667	9.98301e-10
YDR315C	IPK1	24	4	16.6667	9.98301e-10
YOR221C	MCT1	24	4	16.6667	9.98301e-10
YPL022W	RAD1	24	4	16.6667	9.98301e-10
YML095C	RAD10	24	4	16.6667	9.98301e-10
YML011C	RAD33	24	4	16.6667	9.98301e-10
YDL081C	RPP1A	24	4	16.6667	9.98301e-10
YLR357W	RSC2	24	4	16.6667	9.98301e-10
YCR009C	RVS161	24	4	16.6667	9.98301e-10
YML041C	VPS71	24	4	16.6667	9.98301e-10
YDL118W	YDL118W	24	4	16.6667	9.98301e-10
YOR258W	HNT3	12	2	16.6667	2.07378e-05
YPL271W	ATP15	23	4	17.3913	3.55362e-09
YJR032W	CPR7	22	4	18.1818	1.25441e-08
YOR197W	MCA1	22	4	18.1818	1.25441e-08
YJL200C	ACO2	20	4	20	1.51896e-07
YDR418W	RPL12B	20	4	20	1.51896e-07
YPL152W	RRD2	20	4	20	1.51896e-07
YEL007W	YEL007W	20	4	20	1.51896e-07
YKL106W	AAT1	24	5	20.8333	1.32638e-08
YGL007W	BRP1	24	5	20.8333	1.32638e-08
YKR054C	DYN1	24	5	20.8333	1.32638e-08
YIL090W	ICE2	24	5	20.8333	1.32638e-08
YER086W	ILV1	24	5	20.8333	1.32638e-08
YGR258C	RAD2	24	5	20.8333	1.32638e-08
YBR111W-A	SUS1	24	5	20.8333	1.32638e-08
YER111C	SWI4	24	5	20.8333	1.32638e-08
YFL016C	MDJ1	23	5	21.7391	4.49096e-08
YHL007C	STE20	23	5	21.7391	4.49096e-08
YDR207C	UME6	23	5	21.7391	4.49096e-08
YEL036C	ANP1	18	4	22.2222	1.75777e-06
YCL005W	LDB16	18	4	22.2222	1.75777e-06
YDR330W	UBX5	18	4	22.2222	1.75777e-06
YIL009C-A	EST3	21	5	23.8095	4.97568e-07
YER177W	BMH1	24	6	25	1.39847e-07
YER141W	COX15	24	6	25	1.39847e-07
YML094W	GIM5	24	6	25	1.39847e-07
YJR090C	GRR1	24	6	25	1.39847e-07
YGL033W	HOP2	24	6	25	1.39847e-07
YOR269W	PAC1	24	6	25	1.39847e-07
YDR276C	PMP3	24	6	25	1.39847e-07
YDR159W	SAC3	24	6	25	1.39847e-07
YER116C	SLX8	24	6	25	1.39847e-07
YHR178W	STB5	24	6	25	1.39847e-07
YDR485C	VPS72	24	6	25	1.39847e-07
YBL100C	YBL100C	24	6	25	1.39847e-07
YJR039W	YJR039W	24	6	25	1.39847e-07
YLR358C	YLR358C	24	6	25	1.39847e-07
YBR200W	BEM1	20	5	25	1.62424e-06
YBR184W	YBR184W	16	4	25	1.92168e-05
YDR463W	STP1	12	3	25	0.000233894
YKL139W	CTK1	23	6	26.087	4.49264e-07
YBR231C	SWC5	19	5	26.3158	5.22357e-06
YML128C	MSC1	18	5	27.7778	1.65207e-05
YLR089C	ALT1	24	7	29.1667	1.2007e-06
YHR013C	ARD1	24	7	29.1667	1.2007e-06
YKL057C	NUP120	24	7	29.1667	1.2007e-06
YHR075C	PPE1	24	7	29.1667	1.2007e-06
YGL070C	RPB9	24	7	29.1667	1.2007e-06
YGR229C	SMI1	24	7	29.1667	1.2007e-06
YDR334W	SWR1	24	7	29.1667	1.2007e-06
YGR105W	VMA21	24	7	29.1667	1.2007e-06
YCL060C	YCL060C	24	7	29.1667	1.2007e-06
YJR038C	YJR038C	24	7	29.1667	1.2007e-06
YDR176W	NGG1	20	6	30	1.3622e-05
YNL021W	HDA1	23	7	30.4348	3.64989e-06
YLR420W	URA4	23	7	30.4348	3.64989e-06
YMR176W	ECM5	13	4	30.7692	0.000600914
YGL115W	SNF4	19	6	31.5789	4.09979e-05
YPR093C	ASR1	24	8	33.3333	8.54827e-06
YPR119W	CLB2	24	8	33.3333	8.54827e-06
YNR010W	CSE2	24	8	33.3333	8.54827e-06
YKR024C	DBP7	24	8	33.3333	8.54827e-06
YNL136W	EAF7	24	8	33.3333	8.54827e-06
YMR202W	ERG2	24	8	33.3333	8.54827e-06
YLR056W	ERG3	24	8	33.3333	8.54827e-06
YER040W	GLN3	24	8	33.3333	8.54827e-06
YJL101C	GSH1	24	8	33.3333	8.54827e-06
YLR113W	HOG1	24	8	33.3333	8.54827e-06
YCL061C	MRC1	24	8	33.3333	8.54827e-06
YJR073C	OPI3	24	8	33.3333	8.54827e-06
YKL006W	RPL14A	24	8	33.3333	8.54827e-06
YLR403W	SFP1	24	8	33.3333	8.54827e-06
YGL232W	TAN1	24	8	33.3333	8.54827e-06
YOR068C	VAM10	24	8	33.3333	8.54827e-06
YOR069W	VPS5	24	8	33.3333	8.54827e-06
YJL169W	YJL169W	24	8	33.3333	8.54827e-06
YJL175W	YJL175W	24	8	33.3333	8.54827e-06
YOR200W	YOR200W	24	8	33.3333	8.54827e-06
YKL216W	URA1	21	7	33.3333	3.19841e-05
YNL023C	FAP1	18	6	33.3333	0.000120788
YOL108C	INO4	15	5	33.3333	0.000461868
YPL157W	TGS1	15	5	33.3333	0.000461868
YDR451C	YHP1	12	4	33.3333	0.00179746
YLR079W	SIC1	23	8	34.7826	2.45144e-05
YJL182C	YJL182C	23	8	34.7826	2.45144e-05
YEL031W	SPF1	20	7	35	9.18388e-05
YEL027W	VMA3	20	7	35	9.18388e-05
YOR348C	PUT4	22	8	36.3636	6.88688e-05
YLR412W	BER1	24	9	37.5	5.11247e-05
YAL021C	CCR4	24	9	37.5	5.11247e-05
YFL001W	DEG1	24	9	37.5	5.11247e-05
YOL012C	HTZ1	24	9	37.5	5.11247e-05
YLR239C	LIP2	24	9	37.5	5.11247e-05
YFL018C	LPD1	24	9	37.5	5.11247e-05
YNL307C	MCK1	24	9	37.5	5.11247e-05
YCL044C	MGR1	24	9	37.5	5.11247e-05
YDR479C	PEX29	24	9	37.5	5.11247e-05
YEL037C	RAD23	24	9	37.5	5.11247e-05
YNL248C	RPA49	24	9	37.5	5.11247e-05
YER120W	SCS2	24	9	37.5	5.11247e-05
YIL030C	SSM4	24	9	37.5	5.11247e-05
YMR304W	UBP15	24	9	37.5	5.11247e-05
YHR060W	VMA22	24	9	37.5	5.11247e-05
YNR006W	VPS27	24	9	37.5	5.11247e-05
YML096W	YML096W	24	9	37.5	5.11247e-05
YBR028C	YPK3	24	9	37.5	5.11247e-05
YNL219C	ALG9	18	7	38.8889	0.00070347
YNL233W	BNI4	18	7	38.8889	0.00070347
YJL168C	SET2	18	7	38.8889	0.00070347
YGL237C	HAP2	23	9	39.1304	0.000137865
YGR159C	NSR1	23	9	39.1304	0.000137865
YDR470C	UGO1	23	9	39.1304	0.000137865
YNL064C	YDJ1	23	9	39.1304	0.000137865
YJL200C	ACO2	20	8	40	0.000506167
YPL155C	KIP2	20	8	40	0.000506167
YDR378C	LSM6	20	8	40	0.000506167
YEL067C	YEL067C	20	8	40	0.000506167
YDR459C	PFA5	15	6	40	0.00263511
YGR036C	CAX4	24	10	41.6667	0.0002593
YOR039W	CKB2	24	10	41.6667	0.0002593
YNL298W	CLA4	24	10	41.6667	0.0002593
YKL002W	DID4	24	10	41.6667	0.0002593
YGL043W	DST1	24	10	41.6667	0.0002593
YBR034C	HMT1	24	10	41.6667	0.0002593
YKL101W	HSL1	24	10	41.6667	0.0002593
YGL173C	KEM1	24	10	41.6667	0.0002593
YBL071W-A	KTI11	24	10	41.6667	0.0002593
YKL143W	LTV1	24	10	41.6667	0.0002593
YJL183W	MNN11	24	10	41.6667	0.0002593
YLR039C	RIC1	24	10	41.6667	0.0002593
YGL146C	RRT6	24	10	41.6667	0.0002593
YER139C	RTR1	24	10	41.6667	0.0002593
YCL010C	SGF29	24	10	41.6667	0.0002593
YOR195W	SLK19	24	10	41.6667	0.0002593
YLR055C	SPT8	24	10	41.6667	0.0002593
YHR012W	VPS29	24	10	41.6667	0.0002593
YLR337C	VRP1	24	10	41.6667	0.0002593
YIL101C	XBP1	24	10	41.6667	0.0002593
YBL086C	YBL086C	24	10	41.6667	0.0002593
YDR186C	YDR186C	24	10	41.6667	0.0002593
YHR039C-B	YHR039C-B	24	10	41.6667	0.0002593
YKL118W	YKL118W	24	10	41.6667	0.0002593
YML084W	YML084W	24	10	41.6667	0.0002593
YML001W	YPT7	24	10	41.6667	0.0002593
YPR092W	YPR092W	12	5	41.6667	0.00995374
YNL025C	SSN8	23	10	43.4783	0.000655156
YDL185W	VMA1	23	10	43.4783	0.000655156
YBL071C-B	YBL071C-B	23	10	43.4783	0.000655156
YGR101W	PCP1	18	8	44.4444	0.00331537
YIL122W	POG1	18	8	44.4444	0.00331537
YMR154C	RIM13	18	8	44.4444	0.00331537
YGL252C	RTG2	18	8	44.4444	0.00331537
YPL234C	VMA11	18	8	44.4444	0.00331537
YCL007C	YCL007C	18	8	44.4444	0.00331537
YPL161C	BEM4	20	9	45	0.00230709
YEL003W	GIM4	20	9	45	0.00230709
YPR060C	ARO7	24	11	45.8333	0.00112298
YHR129C	ARP1	24	11	45.8333	0.00112298
YLR098C	CHA4	24	11	45.8333	0.00112298
YGR157W	CHO2	24	11	45.8333	0.00112298
YML110C	COQ5	24	11	45.8333	0.00112298
YPR135W	CTF4	24	11	45.8333	0.00112298
YOR065W	CYT1	24	11	45.8333	0.00112298
YGL240W	DOC1	24	11	45.8333	0.00112298
YDR539W	FDC1	24	11	45.8333	0.00112298
YHR100C	GEP4	24	11	45.8333	0.00112298
YPR179C	HDA3	24	11	45.8333	0.00112298
YJR055W	HIT1	24	11	45.8333	0.00112298
YBR133C	HSL7	24	11	45.8333	0.00112298
YGL253W	HXK2	24	11	45.8333	0.00112298
YGL016W	KAP122	24	11	45.8333	0.00112298
YOR241W	MET7	24	11	45.8333	0.00112298
YOR231W	MKK1	24	11	45.8333	0.00112298
YLR254C	NDL1	24	11	45.8333	0.00112298
YDR323C	PEP7	24	11	45.8333	0.00112298
YAL023C	PMT2	24	11	45.8333	0.00112298
YKL128C	PMU1	24	11	45.8333	0.00112298
YOR096W	RPS7A	24	11	45.8333	0.00112298
YHR087W	RTC3	24	11	45.8333	0.00112298
YGL066W	SGF73	24	11	45.8333	0.00112298
YBR077C	SLM4	24	11	45.8333	0.00112298
YDL013W	SLX5	24	11	45.8333	0.00112298
YGR081C	SLX9	24	11	45.8333	0.00112298
YPR101W	SNT309	24	11	45.8333	0.00112298
YDR320C	SWA2	24	11	45.8333	0.00112298
YAL011W	SWC3	24	11	45.8333	0.00112298
YOL072W	THP1	24	11	45.8333	0.00112298
YML088W	UFO1	24	11	45.8333	0.00112298
YOR106W	VAM3	24	11	45.8333	0.00112298
YKL119C	VPH2	24	11	45.8333	0.00112298
YKL041W	VPS24	24	11	45.8333	0.00112298
YJL154C	VPS35	24	11	45.8333	0.00112298
YPL087W	YDC1	24	11	45.8333	0.00112298
YGL218W	YGL218W	24	11	45.8333	0.00112298
YPR125W	YLH47	24	11	45.8333	0.00112298
YOR228C	YOR228C	24	11	45.8333	0.00112298
YPR099C	YPR099C	24	11	45.8333	0.00112298
YDR421W	ARO80	17	8	47.0588	0.00804611
YKR042W	UTH1	19	9	47.3684	0.00553626
YGR212W	SLI1	21	10	47.619	0.00382308
YNL064C	YDJ1	23	11	47.8261	0.00264808
YMR083W	ADH3	24	12	50	0.00417318
YML086C	ALO1	24	12	50	0.00417318
YHL040C	ARN1	24	12	50	0.00417318
YOR078W	BUD21	24	12	50	0.00417318
YFL023W	BUD27	24	12	50	0.00417318
YPL008W	CHL1	24	12	50	0.00417318
YIL035C	CKA1	24	12	50	0.00417318
YMR048W	CSM3	24	12	50	0.00417318
YPR124W	CTR1	24	12	50	0.00417318
YMR173W	DDR48	24	12	50	0.00417318
YNL136W	EAF7	24	12	50	0.00417318
YLR390W	ECM19	24	12	50	0.00417318
YER176W	ECM32	24	12	50	0.00417318
YHL043W	ECM34	24	12	50	0.00417318
YKL160W	ELF1	24	12	50	0.00417318
YLR238W	FAR10	24	12	50	0.00417318
YNL135C	FPR1	24	12	50	0.00417318
YDR517W	GRH1	24	12	50	0.00417318
YGL084C	GUP1	24	12	50	0.00417318
YDR295C	HDA2	24	12	50	0.00417318
YGL133W	ITC1	24	12	50	0.00417318
YDR017C	KCS1	24	12	50	0.00417318
YOR196C	LIP5	24	12	50	0.00417318
YNL147W	LSM7	24	12	50	0.00417318
YGR057C	LST7	24	12	50	0.00417318
YDR034C	LYS14	24	12	50	0.00417318
YDL078C	MDH3	24	12	50	0.00417318
YPL023C	MET12	24	12	50	0.00417318
YLR190W	MMR1	24	12	50	0.00417318
YDR335W	MSN5	24	12	50	0.00417318
YDR505C	PSP1	24	12	50	0.00417318
YJR035W	RAD26	24	12	50	0.00417318
YHL027W	RIM101	24	12	50	0.00417318
YML063W	RPS1B	24	12	50	0.00417318
YBL072C	RPS8A	24	12	50	0.00417318
YMR272C	SCS7	24	12	50	0.00417318
YBR171W	SEC66	24	12	50	0.00417318
YDL168W	SFA1	24	12	50	0.00417318
YNL204C	SPS18	24	12	50	0.00417318
YNL025C	SSN8	24	12	50	0.00417318
YNR004W	SWM2	24	12	50	0.00417318
YNL332W	THI12	24	12	50	0.00417318
YPR133W-A	TOM5	24	12	50	0.00417318
YJL130C	URA2	24	12	50	0.00417318
YOR359W	VTS1	24	12	50	0.00417318
YHL009C	YAP3	24	12	50	0.00417318
YDR506C	YDR506C	24	12	50	0.00417318
YGL010W	YGL010W	24	12	50	0.00417318
YGR016W	YGR016W	24	12	50	0.00417318
YJL152W	YJL152W	24	12	50	0.00417318
YLR179C	YLR179C	24	12	50	0.00417318
YPR024W	YME1	24	12	50	0.00417318
YNL190W	YNL190W	24	12	50	0.00417318
YNL203C	YNL203C	24	12	50	0.00417318
YNL277W-A	YNL277W-A	24	12	50	0.00417318
YGL255W	ZRT1	24	12	50	0.00417318
YDR443C	SSN2	22	11	50	0.00603786
YDR347W	MRP1	20	10	50	0.00876542
YBR226C	YBR226C	20	10	50	0.00876542
YOR293W	RPS10A	18	9	50	0.0127768
YDR210W	YDR210W	18	9	50	0.0127768
YGL087C	MMS2	12	6	50	0.040979
YOR058C	ASE1	23	12	52.1739	0.00914516
YNL238W	KEX2	23	12	52.1739	0.00914516
YML035C	AMD1	24	13	54.1667	0.0133522
YNR019W	ARE2	24	13	54.1667	0.0133522
YNL271C	BNI1	24	13	54.1667	0.0133522
YLR220W	CCC1	24	13	54.1667	0.0133522
YHR116W	COX23	24	13	54.1667	0.0133522
YDL067C	COX9	24	13	54.1667	0.0133522
YOR100C	CRC1	24	13	54.1667	0.0133522
YLR128W	DCN1	24	13	54.1667	0.0133522
YER143W	DDI1	24	13	54.1667	0.0133522
YJR082C	EAF6	24	13	54.1667	0.0133522
YKL204W	EAP1	24	13	54.1667	0.0133522
YMR307W	GAS1	24	13	54.1667	0.0133522
YER020W	GPA2	24	13	54.1667	0.0133522
YDR513W	GRX2	24	13	54.1667	0.0133522
YOR358W	HAP5	24	13	54.1667	0.0133522
YJL051W	IRC8	24	13	54.1667	0.0133522
YER019W	ISC1	24	13	54.1667	0.0133522
YKL032C	IXR1	24	13	54.1667	0.0133522
YAL024C	LTE1	24	13	54.1667	0.0133522
YOR298C-A	MBF1	24	13	54.1667	0.0133522
YPR070W	MED1	24	13	54.1667	0.0133522
YNL291C	MID1	24	13	54.1667	0.0133522
YER001W	MNN1	24	13	54.1667	0.0133522
YDR245W	MNN10	24	13	54.1667	0.0133522
YGL124C	MON1	24	13	54.1667	0.0133522
YDL045W-A	MRP10	24	13	54.1667	0.0133522
YMR097C	MTG1	24	13	54.1667	0.0133522
YGR257C	MTM1	24	13	54.1667	0.0133522
YBL024W	NCL1	24	13	54.1667	0.0133522
YNL091W	NST1	24	13	54.1667	0.0133522
YHR073W	OSH3	24	13	54.1667	0.0133522
YFL044C	OTU1	24	13	54.1667	0.0133522
YMR174C	PAI3	24	13	54.1667	0.0133522
YER178W	PDA1	24	13	54.1667	0.0133522
YFR023W	PES4	24	13	54.1667	0.0133522
YER058W	PET117	24	13	54.1667	0.0133522
YFR034C	PHO4	24	13	54.1667	0.0133522
YGL167C	PMR1	24	13	54.1667	0.0133522
YNL169C	PSD1	24	13	54.1667	0.0133522
YOR275C	RIM20	24	13	54.1667	0.0133522
YMR063W	RIM9	24	13	54.1667	0.0133522
YGL147C	RPL9A	24	13	54.1667	0.0133522
YDL020C	RPN4	24	13	54.1667	0.0133522
YLR187W	SKG3	24	13	54.1667	0.0133522
YKR031C	SPO14	24	13	54.1667	0.0133522
YHR153C	SPO16	24	13	54.1667	0.0133522
YPL029W	SUV3	24	13	54.1667	0.0133522
YMR291W	TDA1	24	13	54.1667	0.0133522
YNL139C	THO2	24	13	54.1667	0.0133522
YBL054W	TOD6	24	13	54.1667	0.0133522
YBR173C	UMP1	24	13	54.1667	0.0133522
YIL135C	VHS2	24	13	54.1667	0.0133522
YLR373C	VID22	24	13	54.1667	0.0133522
YLR447C	VMA6	24	13	54.1667	0.0133522
YOR132W	VPS17	24	13	54.1667	0.0133522
YLR396C	VPS33	24	13	54.1667	0.0133522
YHL028W	WSC4	24	13	54.1667	0.0133522
YAL016C-B	YAL016C-B	24	13	54.1667	0.0133522
YBR085C-A	YBR085C-A	24	13	54.1667	0.0133522
YDL026W	YDL026W	24	13	54.1667	0.0133522
YDR491C	YDR491C	24	13	54.1667	0.0133522
YDR524C-B	YDR524C-B	24	13	54.1667	0.0133522
YER108C	YER108C	24	13	54.1667	0.0133522
YGR067C	YGR067C	24	13	54.1667	0.0133522
YGR122W	YGR122W	24	13	54.1667	0.0133522
YHR033W	YHR033W	24	13	54.1667	0.0133522
YJR018W	YJR018W	24	13	54.1667	0.0133522
YMR090W	YMR090W	24	13	54.1667	0.0133522
YNL122C	YNL122C	24	13	54.1667	0.0133522
YNL144C	YNL144C	24	13	54.1667	0.0133522
YOR082C	YOR082C	24	13	54.1667	0.0133522
YOR199W	YOR199W	24	13	54.1667	0.0133522
YPR050C	YPR050C	24	13	54.1667	0.0133522
YNR039C	ZRG17	24	13	54.1667	0.0133522
YDR127W	ARO1	20	11	55	0.0279071
YBR246W	RRT2	20	11	55	0.0279071
YJR137C	MET5	16	9	56.25	0.0591246
YKR035W-A	DID2	21	12	57.1429	0.0388936
YCR107W	AAD3	24	14	58.3333	0.0368655
YHR198C	AIM18	24	14	58.3333	0.0368655
YPR004C	AIM45	24	14	58.3333	0.0368655
YHR113W	APE4	24	14	58.3333	0.0368655
YLR085C	ARP6	24	14	58.3333	0.0368655
YHR171W	ATG7	24	14	58.3333	0.0368655
YKL016C	ATP7	24	14	58.3333	0.0368655
YER119C	AVT6	24	14	58.3333	0.0368655
YFL007W	BLM10	24	14	58.3333	0.0368655
YCL064C	CHA1	24	14	58.3333	0.0368655
YPR120C	CLB5	24	14	58.3333	0.0368655
YBR003W	COQ1	24	14	58.3333	0.0368655
YLR213C	CRR1	24	14	58.3333	0.0368655
YOR080W	DIA2	24	14	58.3333	0.0368655
YER124C	DSE1	24	14	58.3333	0.0368655
YNL191W	DUG3	24	14	58.3333	0.0368655
YBL101C	ECM21	24	14	58.3333	0.0368655
YBR033W	EDS1	24	14	58.3333	0.0368655
YDR512C	EMI1	24	14	58.3333	0.0368655
YDR516C	EMI2	24	14	58.3333	0.0368655
YMR052W	FAR3	24	14	58.3333	0.0368655
YNL068C	FKH2	24	14	58.3333	0.0368655
YKR009C	FOX2	24	14	58.3333	0.0368655
YLL051C	FRE6	24	14	58.3333	0.0368655
YJR055W	HIT1	24	14	58.3333	0.0368655
YGR268C	HUA1	24	14	58.3333	0.0368655
YNL318C	HXT14	24	14	58.3333	0.0368655
YMR195W	ICY1	24	14	58.3333	0.0368655
YER092W	IES5	24	14	58.3333	0.0368655
YBR107C	IML3	24	14	58.3333	0.0368655
YHR046C	INM1	24	14	58.3333	0.0368655
YOL081W	IRA2	24	14	58.3333	0.0368655
YPL017C	IRC15	24	14	58.3333	0.0368655
YDR540C	IRC4	24	14	58.3333	0.0368655
YPR106W	ISR1	24	14	58.3333	0.0368655
YOR226C	ISU2	24	14	58.3333	0.0368655
YJL094C	KHA1	24	14	58.3333	0.0368655
YDR483W	KRE2	24	14	58.3333	0.0368655
YLR451W	LEU3	24	14	58.3333	0.0368655
YOR142W	LSC1	24	14	58.3333	0.0368655
YER106W	MAM1	24	14	58.3333	0.0368655
YKL150W	MCR1	24	14	58.3333	0.0368655
YKL053C-A	MDM35	24	14	58.3333	0.0368655
YGR100W	MDR1	24	14	58.3333	0.0368655
YKR007W	MEH1	24	14	58.3333	0.0368655
YNL085W	MKT1	24	14	58.3333	0.0368655
YLR320W	MMS22	24	14	58.3333	0.0368655
YPL224C	MMT2	24	14	58.3333	0.0368655
YBR015C	MNN2	24	14	58.3333	0.0368655
YDR337W	MRPS28	24	14	58.3333	0.0368655
YGR171C	MSM1	24	14	58.3333	0.0368655
YKL129C	MYO3	24	14	58.3333	0.0368655
YDL085W	NDE2	24	14	58.3333	0.0368655
YJL128C	PBS2	24	14	58.3333	0.0368655
YOR036W	PEP12	24	14	58.3333	0.0368655
YDL065C	PEX19	24	14	58.3333	0.0368655
YGR240C	PFK1	24	14	58.3333	0.0368655
YOR104W	PIN2	24	14	58.3333	0.0368655
YLR209C	PNP1	24	14	58.3333	0.0368655
YGR135W	PRE9	24	14	58.3333	0.0368655
YCR079W	PTC6	24	14	58.3333	0.0368655
YGL058W	RAD6	24	14	58.3333	0.0368655
YPL089C	RLM1	24	14	58.3333	0.0368655
YIL066C	RNR3	24	14	58.3333	0.0368655
YDR156W	RPA14	24	14	58.3333	0.0368655
YNL301C	RPL18B	24	14	58.3333	0.0368655
YBR191W	RPL21A	24	14	58.3333	0.0368655
YGL004C	RPN14	24	14	58.3333	0.0368655
YBR048W	RPS11B	24	14	58.3333	0.0368655
YHR021C	RPS27B	24	14	58.3333	0.0368655
YBR095C	RXT2	24	14	58.3333	0.0368655
YCR008W	SAT4	24	14	58.3333	0.0368655
YGL100W	SEH1	24	14	58.3333	0.0368655
YDR363W-A	SEM1	24	14	58.3333	0.0368655
YGR208W	SER2	24	14	58.3333	0.0368655
YPL047W	SGF11	24	14	58.3333	0.0368655
YER118C	SHO1	24	14	58.3333	0.0368655
YHL006C	SHU1	24	14	58.3333	0.0368655
YMR016C	SOK2	24	14	58.3333	0.0368655
YKL124W	SSH4	24	14	58.3333	0.0368655
YNR031C	SSK2	24	14	58.3333	0.0368655
YGL184C	STR3	24	14	58.3333	0.0368655
YDR310C	SUM1	24	14	58.3333	0.0368655
YNR004W	SWM2	24	14	58.3333	0.0368655
YOR010C	TIR2	24	14	58.3333	0.0368655
YJL164C	TPK1	24	14	58.3333	0.0368655
YBR126C	TPS1	24	14	58.3333	0.0368655
YGR019W	UGA1	24	14	58.3333	0.0368655
YLR193C	UPS1	24	14	58.3333	0.0368655
YLR168C	UPS2	24	14	58.3333	0.0368655
YDL077C	VAM6	24	14	58.3333	0.0368655
YKR001C	VPS1	24	14	58.3333	0.0368655
YML097C	VPS9	24	14	58.3333	0.0368655
YOR229W	WTM2	24	14	58.3333	0.0368655
YBL065W	YBL065W	24	14	58.3333	0.0368655
YBL100C	YBL100C	24	14	58.3333	0.0368655
YBR134W	YBR134W	24	14	58.3333	0.0368655
YDR203W	YDR203W	24	14	58.3333	0.0368655
YDR271C	YDR271C	24	14	58.3333	0.0368655
YFL032W	YFL032W	24	14	58.3333	0.0368655
YFR012W	YFR012W	24	14	58.3333	0.0368655
YGL046W	YGL046W	24	14	58.3333	0.0368655
YGL176C	YGL176C	24	14	58.3333	0.0368655
YGL230C	YGL230C	24	14	58.3333	0.0368655
YHL012W	YHL012W	24	14	58.3333	0.0368655
YHL017W	YHL017W	24	14	58.3333	0.0368655
YHL045W	YHL045W	24	14	58.3333	0.0368655
YIL032C	YIL032C	24	14	58.3333	0.0368655
YNL044W	YIP3	24	14	58.3333	0.0368655
YJR084W	YJR084W	24	14	58.3333	0.0368655
YIL023C	YKE4	24	14	58.3333	0.0368655
YKL023W	YKL023W	24	14	58.3333	0.0368655
YKL077W	YKL077W	24	14	58.3333	0.0368655
YKL097C	YKL097C	24	14	58.3333	0.0368655
YKL115C	YKL115C	24	14	58.3333	0.0368655
YKR096W	YKR096W	24	14	58.3333	0.0368655
YLR194C	YLR194C	24	14	58.3333	0.0368655
YLR224W	YLR224W	24	14	58.3333	0.0368655
YLR278C	YLR278C	24	14	58.3333	0.0368655
YMR001C-A	YMR001C-A	24	14	58.3333	0.0368655
YMR247W-A	YMR247W-A	24	14	58.3333	0.0368655
YNL040W	YNL040W	24	14	58.3333	0.0368655
YNL193W	YNL193W	24	14	58.3333	0.0368655
YNL194C	YNL194C	24	14	58.3333	0.0368655
YNL235C	YNL235C	24	14	58.3333	0.0368655
YNR005C	YNR005C	24	14	58.3333	0.0368655
YOR338W	YOR338W	24	14	58.3333	0.0368655
YOR352W	YOR352W	24	14	58.3333	0.0368655
YPL035C	YPL035C	24	14	58.3333	0.0368655
YPL264C	YPL264C	24	14	58.3333	0.0368655
YPR172W	YPR172W	24	14	58.3333	0.0368655
YKR053C	YSR3	24	14	58.3333	0.0368655
YBR148W	YSW1	24	14	58.3333	0.0368655
YNR039C	ZRG17	24	14	58.3333	0.0368655
YIL093C	RSM25	12	7	58.3333	0.127688
YEL065W	SIT1	12	7	58.3333	0.127688
YGR079W	YGR079W	12	7	58.3333	0.127688
YEL050C	RML2	20	12	60	0.0747147
YDR409W	SIZ1	20	12	60	0.0747147
YBR223C	TDP1	20	12	60	0.0747147
YDR100W	TVP15	20	12	60	0.0747147
YDR372C	VPS74	20	12	60	0.0747147
YDR360W	OPI7	15	9	60	0.116767
YDL048C	STP4	23	14	60.8696	0.0688084
YBL042C	FUI1	18	11	61.1111	0.106373
YNL229C	URE2	18	11	61.1111	0.106373
YFL055W	AGP3	24	15	62.5	0.0879742
YML087C	AIM33	24	15	62.5	0.0879742
YPL158C	AIM44	24	15	62.5	0.0879742
YBR059C	AKL1	24	15	62.5	0.0879742
YGR225W	AMA1	24	15	62.5	0.0879742
YKL114C	APN1	24	15	62.5	0.0879742
YJL075C	APQ13	24	15	62.5	0.0879742
YLR423C	ATG17	24	15	62.5	0.0879742
YOL082W	ATG19	24	15	62.5	0.0879742
YJL180C	ATP12	24	15	62.5	0.0879742
YNR020C	ATP23	24	15	62.5	0.0879742
YER016W	BIM1	24	15	62.5	0.0879742
YOR299W	BUD7	24	15	62.5	0.0879742
YFL028C	CAF16	24	15	62.5	0.0879742
YGR174C	CBP4	24	15	62.5	0.0879742
YDR254W	CHL4	24	15	62.5	0.0879742
YOR349W	CIN1	24	15	62.5	0.0879742
YFR046C	CNN1	24	15	62.5	0.0879742
YDR155C	CPR1	24	15	62.5	0.0879742
YBR036C	CSG2	24	15	62.5	0.0879742
YHR109W	CTM1	24	15	62.5	0.0879742
YKL096W	CWP1	24	15	62.5	0.0879742
YKL096W-A	CWP2	24	15	62.5	0.0879742
YNL111C	CYB5	24	15	62.5	0.0879742
YDR294C	DPL1	24	15	62.5	0.0879742
YPR023C	EAF3	24	15	62.5	0.0879742
YCL045C	EMC1	24	15	62.5	0.0879742
YHR123W	EPT1	24	15	62.5	0.0879742
YHL010C	ETP1	24	15	62.5	0.0879742
YNL127W	FAR11	24	15	62.5	0.0879742
YBR047W	FMP23	24	15	62.5	0.0879742
YKR049C	FMP46	24	15	62.5	0.0879742
YPR184W	GDB1	24	15	62.5	0.0879742
YPR008W	HAA1	24	15	62.5	0.0879742
YJL165C	HAL5	24	15	62.5	0.0879742
YCR065W	HCM1	24	15	62.5	0.0879742
YNL021W	HDA1	24	15	62.5	0.0879742
YER057C	HMF1	24	15	62.5	0.0879742
YBR034C	HMT1	24	15	62.5	0.0879742
YBL002W	HTB2	24	15	62.5	0.0879742
YML058W-A	HUG1	24	15	62.5	0.0879742
YFL013C	IES1	24	15	62.5	0.0879742
YJL216C	IMA5	24	15	62.5	0.0879742
YOR235W	IRC13	24	15	62.5	0.0879742
YOR135C	IRC14	24	15	62.5	0.0879742
YLR021W	IRC25	24	15	62.5	0.0879742
YDR492W	IZH1	24	15	62.5	0.0879742
YDL049C	KNH1	24	15	62.5	0.0879742
YKL110C	KTI12	24	15	62.5	0.0879742
YNL071W	LAT1	24	15	62.5	0.0879742
YPL055C	LGE1	24	15	62.5	0.0879742
YDR318W	MCM21	24	15	62.5	0.0879742
YPR138C	MEP3	24	15	62.5	0.0879742
YGL125W	MET13	24	15	62.5	0.0879742
YPR167C	MET16	24	15	62.5	0.0879742
YNL218W	MGS1	24	15	62.5	0.0879742
YHR015W	MIP6	24	15	62.5	0.0879742
YNR059W	MNT4	24	15	62.5	0.0879742
YNR024W	MPP6	24	15	62.5	0.0879742
YOR201C	MRM1	24	15	62.5	0.0879742
YHR120W	MSH1	24	15	62.5	0.0879742
YOL090W	MSH2	24	15	62.5	0.0879742
YER042W	MXR1	24	15	62.5	0.0879742
YDL046W	NPC2	24	15	62.5	0.0879742
YNL129W	NRK1	24	15	62.5	0.0879742
YNR009W	NRM1	24	15	62.5	0.0879742
YBL079W	NUP170	24	15	62.5	0.0879742
YGL261C	PAU11	24	15	62.5	0.0879742
YPL058C	PDR12	24	15	62.5	0.0879742
YLR266C	PDR8	24	15	62.5	0.0879742
YJR034W	PET191	24	15	62.5	0.0879742
YOR193W	PEX27	24	15	62.5	0.0879742
YGR077C	PEX8	24	15	62.5	0.0879742
YLR273C	PIG1	24	15	62.5	0.0879742
YHR034C	PIH1	24	15	62.5	0.0879742
YIL037C	PRM2	24	15	62.5	0.0879742
YGL053W	PRM8	24	15	62.5	0.0879742
YDR300C	PRO1	24	15	62.5	0.0879742
YKL015W	PUT3	24	15	62.5	0.0879742
YLR204W	QRI5	24	15	62.5	0.0879742
YML032C	RAD52	24	15	62.5	0.0879742
YPL246C	RBD2	24	15	62.5	0.0879742
YOR127W	RGA1	24	15	62.5	0.0879742
YER067W	RGI1	24	15	62.5	0.0879742
YDL138W	RGT2	24	15	62.5	0.0879742
YFL033C	RIM15	24	15	62.5	0.0879742
YNL294C	RIM21	24	15	62.5	0.0879742
YBL027W	RPL19B	24	15	62.5	0.0879742
YHR010W	RPL27A	24	15	62.5	0.0879742
YDL075W	RPL31A	24	15	62.5	0.0879742
YGR118W	RPS23A	24	15	62.5	0.0879742
YHR203C	RPS4B	24	15	62.5	0.0879742
YOR118W	RTC5	24	15	62.5	0.0879742
YBL103C	RTG3	24	15	62.5	0.0879742
YLL002W	RTT109	24	15	62.5	0.0879742
YJR004C	SAG1	24	15	62.5	0.0879742
YOR213C	SAS5	24	15	62.5	0.0879742
YPR129W	SCD6	24	15	62.5	0.0879742
YBR103W	SIF2	24	15	62.5	0.0879742
YKR072C	SIS2	24	15	62.5	0.0879742
YMR322C	SNO4	24	15	62.5	0.0879742
YHR136C	SPL2	24	15	62.5	0.0879742
YKL086W	SRX1	24	15	62.5	0.0879742
YLR006C	SSK1	24	15	62.5	0.0879742
YOR219C	STE13	24	15	62.5	0.0879742
YPL057C	SUR1	24	15	62.5	0.0879742
YPL032C	SVL3	24	15	62.5	0.0879742
YPR140W	TAZ1	24	15	62.5	0.0879742
YGR205W	TDA10	24	15	62.5	0.0879742
YML081W	TDA9	24	15	62.5	0.0879742
YKL081W	TEF4	24	15	62.5	0.0879742
YBL088C	TEL1	24	15	62.5	0.0879742
YKL140W	TGL1	24	15	62.5	0.0879742
YPR121W	THI22	24	15	62.5	0.0879742
YLR237W	THI7	24	15	62.5	0.0879742
YHR025W	THR1	24	15	62.5	0.0879742
YGR033C	TIM21	24	15	62.5	0.0879742
YPR074C	TKL1	24	15	62.5	0.0879742
YER007C-A	TMA20	24	15	62.5	0.0879742
YDR165W	TRM82	24	15	62.5	0.0879742
YML028W	TSA1	24	15	62.5	0.0879742
YDR453C	TSA2	24	15	62.5	0.0879742
YDL190C	UFD2	24	15	62.5	0.0879742
YDR520C	URC2	24	15	62.5	0.0879742
YCL063W	VAC17	24	15	62.5	0.0879742
YCL069W	VBA3	24	15	62.5	0.0879742
YIL017C	VID28	24	15	62.5	0.0879742
YLR261C	VPS63	24	15	62.5	0.0879742
YIL173W	VTH1	24	15	62.5	0.0879742
YJL141C	YAK1	24	15	62.5	0.0879742
YAL067W-A	YAL067W-A	24	15	62.5	0.0879742
YAR035C-A	YAR035C-A	24	15	62.5	0.0879742
YBL008W-A	YBL008W-A	24	15	62.5	0.0879742
YBL083C	YBL083C	24	15	62.5	0.0879742
YGL060W	YBP2	24	15	62.5	0.0879742
YBR074W	YBR074W	24	15	62.5	0.0879742
YBR137W	YBR137W	24	15	62.5	0.0879742
YBR277C	YBR277C	24	15	62.5	0.0879742
YCL049C	YCL049C	24	15	62.5	0.0879742
YCR001W	YCR001W	24	15	62.5	0.0879742
YDL159W-A	YDL159W-A	24	15	62.5	0.0879742
YDR455C	YDR455C	24	15	62.5	0.0879742
YDR474C	YDR474C	24	15	62.5	0.0879742
YFR006W	YFR006W	24	15	62.5	0.0879742
YGL006W-A	YGL006W-A	24	15	62.5	0.0879742
YGL007C-A	YGL007C-A	24	15	62.5	0.0879742
YGL042C	YGL042C	24	15	62.5	0.0879742
YGL260W	YGL260W	24	15	62.5	0.0879742
YGL262W	YGL262W	24	15	62.5	0.0879742
YGR045C	YGR045C	24	15	62.5	0.0879742
YGR174W-A	YGR174W-A	24	15	62.5	0.0879742
YHR035W	YHR035W	24	15	62.5	0.0879742
YHR130C	YHR130C	24	15	62.5	0.0879742
YHR182W	YHR182W	24	15	62.5	0.0879742
YIL092W	YIL092W	24	15	62.5	0.0879742
YJL135W	YJL135W	24	15	62.5	0.0879742
YJL171C	YJL171C	24	15	62.5	0.0879742
YJL185C	YJL185C	24	15	62.5	0.0879742
YKR005C	YKR005C	24	15	62.5	0.0879742
YKR047W	YKR047W	24	15	62.5	0.0879742
YMR284W	YKU70	24	15	62.5	0.0879742
YMR106C	YKU80	24	15	62.5	0.0879742
YLR232W	YLR232W	24	15	62.5	0.0879742
YLR271W	YLR271W	24	15	62.5	0.0879742
YLR287-A	YLR287-A	24	15	62.5	0.0879742
YLR363W-A	YLR363W-A	24	15	62.5	0.0879742
YML038C	YMD8	24	15	62.5	0.0879742
YMR052C-A	YMR052C-A	24	15	62.5	0.0879742
YKL067W	YNK1	24	15	62.5	0.0879742
YNL043C	YNL043C	24	15	62.5	0.0879742
YNL089C	YNL089C	24	15	62.5	0.0879742
YNL134C	YNL134C	24	15	62.5	0.0879742
YNL171C	YNL171C	24	15	62.5	0.0879742
YNL198C	YNL198C	24	15	62.5	0.0879742
YNL234W	YNL234W	24	15	62.5	0.0879742
YNL319W	YNL319W	24	15	62.5	0.0879742
YNR048W	YNR048W	24	15	62.5	0.0879742
YOR121C	YOR121C	24	15	62.5	0.0879742
YOR139C	YOR139C	24	15	62.5	0.0879742
YOR248W	YOR248W	24	15	62.5	0.0879742
YML027W	YOX1	24	15	62.5	0.0879742
YPL014W	YPL014W	24	15	62.5	0.0879742
YPL077C	YPL077C	24	15	62.5	0.0879742
YPR003C	YPR003C	24	15	62.5	0.0879742
YHR155W	YSP1	24	15	62.5	0.0879742
YMR089C	YTA12	24	15	62.5	0.0879742
YGR270W	YTA7	24	15	62.5	0.0879742
YNL237W	YTP1	24	15	62.5	0.0879742
YEL057C	YEL057C	16	10	62.5	0.151353
YEL071W	DLD3	22	14	63.6364	0.122063
YBR201W	DER1	20	13	65	0.168634
YPL135W	ISU1	20	13	65	0.168634
YBR245C	ISW1	20	13	65	0.168634
YDR073W	SNF11	20	13	65	0.168634
YPL106C	SSE1	20	13	65	0.168634
YDR369C	XRS2	20	13	65	0.168634
YPL107W	YPL107W	20	13	65	0.168634
YDR511W	ACN9	24	16	66.6667	0.181711
YDR226W	ADK1	24	16	66.6667	0.181711
YCR011C	ADP1	24	16	66.6667	0.181711
YER093C-A	AIM11	24	16	66.6667	0.181711
YGL160W	AIM14	24	16	66.6667	0.181711
YBR108W	AIM3	24	16	66.6667	0.181711
YMR092C	AIP1	24	16	66.6667	0.181711
YGL021W	ALK1	24	16	66.6667	0.181711
YGL156W	AMS1	24	16	66.6667	0.181711
YDR530C	APA2	24	16	66.6667	0.181711
YNL094W	APP1	24	16	66.6667	0.181711
YNL094W	APP1	24	16	66.6667	0.181711
YLR170C	APS1	24	16	66.6667	0.181711
YBR149W	ARA1	24	16	66.6667	0.181711
YHR137W	ARO9	24	16	66.6667	0.181711
YLR392C	ART10	24	16	66.6667	0.181711
YDL197C	ASF2	24	16	66.6667	0.181711
YPR145W	ASN1	24	16	66.6667	0.181711
YNR007C	ATG3	24	16	66.6667	0.181711
YDL037C	BSC1	24	16	66.6667	0.181711
YFL025C	BST1	24	16	66.6667	0.181711
YML111W	BUL2	24	16	66.6667	0.181711
YHR114W	BZZ1	24	16	66.6667	0.181711
YML042W	CAT2	24	16	66.6667	0.181711
YKL208W	CBT1	24	16	66.6667	0.181711
YBR131W	CCZ1	24	16	66.6667	0.181711
YCR094W	CDC50	24	16	66.6667	0.181711
YOR112W	CEX1	24	16	66.6667	0.181711
YML036W	CGI121	24	16	66.6667	0.181711
YMR138W	CIN4	24	16	66.6667	0.181711
YGR207C	CIR1	24	16	66.6667	0.181711
YLR210W	CLB4	24	16	66.6667	0.181711
YGR295C	COS6	24	16	66.6667	0.181711
YLR216C	CPR6	24	16	66.6667	0.181711
YMR078C	CTF18	24	16	66.6667	0.181711
YLR381W	CTF3	24	16	66.6667	0.181711
YGL166W	CUP2	24	16	66.6667	0.181711
YIR023W	DAL81	24	16	66.6667	0.181711
YJL149W	DAS1	24	16	66.6667	0.181711
YDL024C	DIA3	24	16	66.6667	0.181711
YBR278W	DPB3	24	16	66.6667	0.181711
YDR424C	DYN2	24	16	66.6667	0.181711
YDR512C	EMI1	24	16	66.6667	0.181711
YIL005W	EPS1	24	16	66.6667	0.181711
YDL018C	ERP3	24	16	66.6667	0.181711
YOR051C	ETT1	24	16	66.6667	0.181711
YNL127W	FAR11	24	16	66.6667	0.181711
YDR534C	FIT1	24	16	66.6667	0.181711
YJL161W	FMP33	24	16	66.6667	0.181711
YLL043W	FPS1	24	16	66.6667	0.181711
YER145C	FTR1	24	16	66.6667	0.181711
YOR183W	FYV12	24	16	66.6667	0.181711
YML051W	GAL80	24	16	66.6667	0.181711
YKR026C	GCN3	24	16	66.6667	0.181711
YNL199C	GCR2	24	16	66.6667	0.181711
YDR507C	GIN4	24	16	66.6667	0.181711
YDL035C	GPR1	24	16	66.6667	0.181711
YJL165C	HAL5	24	16	66.6667	0.181711
YBL032W	HEK2	24	16	66.6667	0.181711
YFL014W	HSP12	24	16	66.6667	0.181711
YOR025W	HST3	24	16	66.6667	0.181711
YGL141W	HUL5	24	16	66.6667	0.181711
YNL037C	IDH1	24	16	66.6667	0.181711
YHR132W-A	IGO2	24	16	66.6667	0.181711
YJR118C	ILM1	24	16	66.6667	0.181711
YLR247C	IRC20	24	16	66.6667	0.181711
YDR332W	IRC3	24	16	66.6667	0.181711
YFR043C	IRC6	24	16	66.6667	0.181711
YPL040C	ISM1	24	16	66.6667	0.181711
YMR065W	KAR5	24	16	66.6667	0.181711
YGL216W	KIP3	24	16	66.6667	0.181711
YPL056C	LCL1	24	16	66.6667	0.181711
YHR156C	LIN1	24	16	66.6667	0.181711
YFR001W	LOC1	24	16	66.6667	0.181711
YDR503C	LPP1	24	16	66.6667	0.181711
YGR289C	MAL11	24	16	66.6667	0.181711
YGR121C	MEP1	24	16	66.6667	0.181711
YGL089C	MF(ALPHA)2	24	16	66.6667	0.181711
YOR211C	MGM1	24	16	66.6667	0.181711
YDR296W	MHR1	24	16	66.6667	0.181711
YNL076W	MKS1	24	16	66.6667	0.181711
YJL186W	MNN5	24	16	66.6667	0.181711
YNR024W	MPP6	24	16	66.6667	0.181711
YOR150W	MRPL23	24	16	66.6667	0.181711
YGR076C	MRPL25	24	16	66.6667	0.181711
YNR036C	MRPS12	24	16	66.6667	0.181711
YCR092C	MSH3	24	16	66.6667	0.181711
YDR194C	MSS116	24	16	66.6667	0.181711
YHR151C	MTC6	24	16	66.6667	0.181711
YDR493W	MZM1	24	16	66.6667	0.181711
YDL040C	NAT1	24	16	66.6667	0.181711
YDR456W	NHX1	24	16	66.6667	0.181711
YGL151W	NUT1	24	16	66.6667	0.181711
YKR064W	OAF3	24	16	66.6667	0.181711
YHL029C	OCA5	24	16	66.6667	0.181711
YKR035C	OPI8	24	16	66.6667	0.181711
YLR338W	OPI9	24	16	66.6667	0.181711
YDL232W	OST4	24	16	66.6667	0.181711
YHL013C	OTU2	24	16	66.6667	0.181711
YDR071C	PAA1	24	16	66.6667	0.181711
YER007W	PAC2	24	16	66.6667	0.181711
YDL173W	PAR32	24	16	66.6667	0.181711
YDL127W	PCL2	24	16	66.6667	0.181711
YOR360C	PDE2	24	16	66.6667	0.181711
YGR193C	PDX1	24	16	66.6667	0.181711
YBL017C	PEP1	24	16	66.6667	0.181711
YLR148W	PEP3	24	16	66.6667	0.181711
YLR191W	PEX13	24	16	66.6667	0.181711
YGL025C	PGD1	24	16	66.6667	0.181711
YBR093C	PHO5	24	16	66.6667	0.181711
YBL022C	PIM1	24	16	66.6667	0.181711
YDR183W	PLP1	24	16	66.6667	0.181711
YGL006W	PMC1	24	16	66.6667	0.181711
YDL134C	PPH21	24	16	66.6667	0.181711
YLR376C	PSY3	24	16	66.6667	0.181711
YNL016W	PUB1	24	16	66.6667	0.181711
YNL016W	PUB1	24	16	66.6667	0.181711
YOR243C	PUS7	24	16	66.6667	0.181711
YPR191W	QCR2	24	16	66.6667	0.181711
YDR529C	QCR7	24	16	66.6667	0.181711
YDR314C	RAD34	24	16	66.6667	0.181711
YOR220W	RCN2	24	16	66.6667	0.181711
YJL217W	REE1	24	16	66.6667	0.181711
YOR279C	RFM1	24	16	66.6667	0.181711
YLR176C	RFX1	24	16	66.6667	0.181711
YNL090W	RHO2	24	16	66.6667	0.181711
YMR139W	RIM11	24	16	66.6667	0.181711
YGL045W	RIM8	24	16	66.6667	0.181711
YDL082W	RPL13A	24	16	66.6667	0.181711
YLR421C	RPN13	24	16	66.6667	0.181711
YMR143W	RPS16A	24	16	66.6667	0.181711
YJL190C	RPS22A	24	16	66.6667	0.181711
YOR001W	RRP6	24	16	66.6667	0.181711
YDR494W	RSM28	24	16	66.6667	0.181711
YJR113C	RSM7	24	16	66.6667	0.181711
YDL025C	RTK1	24	16	66.6667	0.181711
YHR154W	RTT107	24	16	66.6667	0.181711
YOR216C	RUD3	24	16	66.6667	0.181711
YDL076C	RXT3	24	16	66.6667	0.181711
YFR040W	SAP155	24	16	66.6667	0.181711
YER019C-A	SBH2	24	16	66.6667	0.181711
YGL083W	SCY1	24	16	66.6667	0.181711
YBL066C	SEF1	24	16	66.6667	0.181711
YOR184W	SER1	24	16	66.6667	0.181711
YJL105W	SET4	24	16	66.6667	0.181711
YBL102W	SFT2	24	16	66.6667	0.181711
YCR024C	SLM5	24	16	66.6667	0.181711
YLR139C	SLS1	24	16	66.6667	0.181711
YLR146C	SPE4	24	16	66.6667	0.181711
YPL033C	SRL4	24	16	66.6667	0.181711
YMR183C	SSO2	24	16	66.6667	0.181711
YCL032W	STE50	24	16	66.6667	0.181711
YFL049W	SWP82	24	16	66.6667	0.181711
YOR337W	TEA1	24	16	66.6667	0.181711
YOR297C	TIM18	24	16	66.6667	0.181711
YJR135W-A	TIM8	24	16	66.6667	0.181711
YLR327C	TMA10	24	16	66.6667	0.181711
YNL070W	TOM7	24	16	66.6667	0.181711
YHR117W	TOM71	24	16	66.6667	0.181711
YLR234W	TOP3	24	16	66.6667	0.181711
YNL299W	TRF5	24	16	66.6667	0.181711
YER090W	TRP2	24	16	66.6667	0.181711
YGR209C	TRX2	24	16	66.6667	0.181711
YBL067C	UBP13	24	16	66.6667	0.181711
YBR058C	UBP14	24	16	66.6667	0.181711
YMR067C	UBX4	24	16	66.6667	0.181711
YPL003W	ULA1	24	16	66.6667	0.181711
YFR026C	ULI1	24	16	66.6667	0.181711
YDR213W	UPC2	24	16	66.6667	0.181711
YNL212W	VID27	24	16	66.6667	0.181711
YLR360W	VPS38	24	16	66.6667	0.181711
YDR486C	VPS60	24	16	66.6667	0.181711
YAL002W	VPS8	24	16	66.6667	0.181711
YER072W	VTC1	24	16	66.6667	0.181711
YOR043W	WHI2	24	16	66.6667	0.181711
YHR134W	WSS1	24	16	66.6667	0.181711
YOR230W	WTM1	24	16	66.6667	0.181711
YFL010C	WWM1	24	16	66.6667	0.181711
YHR161C	YAP1801	24	16	66.6667	0.181711
YAR030C	YAR030C	24	16	66.6667	0.181711
YER024W	YAT2	24	16	66.6667	0.181711
YBL055C	YBL055C	24	16	66.6667	0.181711
YBR064W	YBR064W	24	16	66.6667	0.181711
YBR099C	YBR099C	24	16	66.6667	0.181711
YBR182C-A	YBR182C-A	24	16	66.6667	0.181711
YBR221W-A	YBR221W-A	24	16	66.6667	0.181711
YCL006C	YCL006C	24	16	66.6667	0.181711
YCL006C	YCL006C	24	16	66.6667	0.181711
YCR015C	YCR015C	24	16	66.6667	0.181711
YCR100C	YCR100C	24	16	66.6667	0.181711
YDL034W	YDL034W	24	16	66.6667	0.181711
YDL050C	YDL050C	24	16	66.6667	0.181711
YDL085C-A	YDL085C-A	24	16	66.6667	0.181711
YDL156W	YDL156W	24	16	66.6667	0.181711
YDL157C	YDL157C	24	16	66.6667	0.181711
YDR514C	YDR514C	24	16	66.6667	0.181711
YDR524W-A	YDR524W-A	24	16	66.6667	0.181711
YER085C	YER085C	24	16	66.6667	0.181711
YKL065C	YET1	24	16	66.6667	0.181711
YFR007W	YFH7	24	16	66.6667	0.181711
YFL054C	YFL054C	24	16	66.6667	0.181711
YGL132W	YGL132W	24	16	66.6667	0.181711
YGL235W	YGL235W	24	16	66.6667	0.181711
YGR015C	YGR015C	24	16	66.6667	0.181711
YGR018C	YGR018C	24	16	66.6667	0.181711
YGR107W	YGR107W	24	16	66.6667	0.181711
YGR226C	YGR226C	24	16	66.6667	0.181711
YGR228W	YGR228W	24	16	66.6667	0.181711
YHR202W	YHR202W	24	16	66.6667	0.181711
YIL012W	YIL012W	24	16	66.6667	0.181711
YIL046W-A	YIL046W-A	24	16	66.6667	0.181711
YGL161C	YIP5	24	16	66.6667	0.181711
YJL027C	YJL027C	24	16	66.6667	0.181711
YKL063C	YKL063C	24	16	66.6667	0.181711
YKL131W	YKL131W	24	16	66.6667	0.181711
YKR099C-A	YKR099C-A	24	16	66.6667	0.181711
YLL007C	YLL007C	24	16	66.6667	0.181711
YLR235C	YLR235C	24	16	66.6667	0.181711
YLR264C-A	YLR264C-A	24	16	66.6667	0.181711
YLR342W-A	YLR342W-A	24	16	66.6667	0.181711
YLR406C-A	YLR406C-A	24	16	66.6667	0.181711
YML090W	YML090W	24	16	66.6667	0.181711
YMR210W	YMR210W	24	16	66.6667	0.181711
YFR049W	YMR31	24	16	66.6667	0.181711
YNL024C	YNL024C	24	16	66.6667	0.181711
YNL028W	YNL028W	24	16	66.6667	0.181711
YNL170W	YNL170W	24	16	66.6667	0.181711
YNL205C	YNL205C	24	16	66.6667	0.181711
YNR014W	YNR014W	24	16	66.6667	0.181711
YNR064C	YNR064C	24	16	66.6667	0.181711
YNR071C	YNR071C	24	16	66.6667	0.181711
YOR105W	YOR105W	24	16	66.6667	0.181711
YOR114W	YOR114W	24	16	66.6667	0.181711
YOR246C	YOR246C	24	16	66.6667	0.181711
YOR318C	YOR318C	24	16	66.6667	0.181711
YMR104C	YPK2	24	16	66.6667	0.181711
YPL025C	YPL025C	24	16	66.6667	0.181711
YPL088W	YPL088W	24	16	66.6667	0.181711
YPR064W	YPR064W	24	16	66.6667	0.181711
YPR071W	YPR071W	24	16	66.6667	0.181711
YPR078C	YPR078C	24	16	66.6667	0.181711
YPR117W	YPR117W	24	16	66.6667	0.181711
YPR127W	YPR127W	24	16	66.6667	0.181711
YPR195C	YPR195C	24	16	66.6667	0.181711
YKL214C	YRA2	24	16	66.6667	0.181711
YHR016C	YSC84	24	16	66.6667	0.181711
YIR026C	YVH1	24	16	66.6667	0.181711
YLR130C	ZRT2	24	16	66.6667	0.181711
YBR046C	ZTA1	24	16	66.6667	0.181711
YOR079C	ATX2	18	12	66.6667	0.231592
YPL256C	CLN2	18	12	66.6667	0.231592
YDR508C	GNP1	18	12	66.6667	0.231592
YOL067C	RTG1	18	12	66.6667	0.231592
YNL266W	YNL266W	12	8	66.6667	0.304399
YMR171C	EAR1	22	15	68.1818	0.243077
YOR028C	CIN5	19	13	68.4211	0.275821
YDR065W	RRG1	19	13	68.4211	0.275821
YEL056W	HAT2	16	11	68.75	0.31539
YKL080W	VMA5	16	11	68.75	0.31539
YPL189W	GUP2	23	16	69.5652	0.283594
YDR218C	SPR28	23	16	69.5652	0.283594
YFL041W-A	YFL041W-A	23	16	69.5652	0.283594
YIL141W	YIL141W	23	16	69.5652	0.283594
YOR378W	YOR378W	23	16	69.5652	0.283594
YBR203W	COS111	20	14	70	0.321758
YPL172C	COX10	20	14	70	0.321758
YDR414C	ERD1	20	14	70	0.321758
YBR244W	GPX2	20	14	70	0.321758
YPL127C	HHO1	20	14	70	0.321758
YBR213W	MET8	20	14	70	0.321758
YDR405W	MRP20	20	14	70	0.321758
YPL193W	RSA1	20	14	70	0.321758
YEL013W	VAC8	20	14	70	0.321758
YDR352W	YDR352W	20	14	70	0.321758
YDR370C	YDR370C	20	14	70	0.321758
YEL041W	YEF1	20	14	70	0.321758
YPR091C	YPR091C	20	14	70	0.321758
YNL141W	AAH1	24	17	70.8333	0.325546
YER017C	AFG3	24	17	70.8333	0.325546
YOR129C	AFI1	24	17	70.8333	0.325546
YDR214W	AHA1	24	17	70.8333	0.325546
YOR023C	AHC1	24	17	70.8333	0.325546
YER087W	AIM10	24	17	70.8333	0.325546
YKL037W	AIM26	24	17	70.8333	0.325546
YOL053W	AIM39	24	17	70.8333	0.325546
YOR215C	AIM41	24	17	70.8333	0.325546
YDL175C	AIR2	24	17	70.8333	0.325546
YBR059C	AKL1	24	17	70.8333	0.325546
YOR034C	AKR2	24	17	70.8333	0.325546
YOR374W	ALD4	24	17	70.8333	0.325546
YBL082C	ALG3	24	17	70.8333	0.325546
YKR021W	ALY1	24	17	70.8333	0.325546
YCL050C	APA1	24	17	70.8333	0.325546
YIL040W	APQ12	24	17	70.8333	0.325546
YJR058C	APS2	24	17	70.8333	0.325546
YML022W	APT1	24	17	70.8333	0.325546
YCR048W	ARE1	24	17	70.8333	0.325546
YGL148W	ARO2	24	17	70.8333	0.325546
YPR199C	ARR1	24	17	70.8333	0.325546
YPR201W	ARR3	24	17	70.8333	0.325546
YNL008C	ASI3	24	17	70.8333	0.325546
YGR177C	ATF2	24	17	70.8333	0.325546
YLR189C	ATG26	24	17	70.8333	0.325546
YJL178C	ATG27	24	17	70.8333	0.325546
YPR026W	ATH1	24	17	70.8333	0.325546
YMR098C	ATP25	24	17	70.8333	0.325546
YPL078C	ATP4	24	17	70.8333	0.325546
YML116W	ATR1	24	17	70.8333	0.325546
YNL259C	ATX1	24	17	70.8333	0.325546
YIL140W	AXL2	24	17	70.8333	0.325546
YOR113W	AZF1	24	17	70.8333	0.325546
YIL015W	BAR1	24	17	70.8333	0.325546
YDL070W	BDF2	24	17	70.8333	0.325546
YER155C	BEM2	24	17	70.8333	0.325546
YBL098W	BNA4	24	17	70.8333	0.325546
YLR267W	BOP2	24	17	70.8333	0.325546
YDL074C	BRE1	24	17	70.8333	0.325546
YLR074C	BUD20	24	17	70.8333	0.325546
YNL305C	BXI1	24	17	70.8333	0.325546
YPL048W	CAM1	24	17	70.8333	0.325546
YDR270W	CCC2	24	17	70.8333	0.325546
YFR036W	CDC26	24	17	70.8333	0.325546
YBR023C	CHS3	24	17	70.8333	0.325546
YNR001C	CIT1	24	17	70.8333	0.325546
YGR108W	CLB1	24	17	70.8333	0.325546
YNL041C	COG6	24	17	70.8333	0.325546
YDR204W	COQ4	24	17	70.8333	0.325546
YGR255C	COQ6	24	17	70.8333	0.325546
YBR036C	CSG2	24	17	70.8333	0.325546
YIL036W	CST6	24	17	70.8333	0.325546
YDR151C	CTH1	24	17	70.8333	0.325546
YLR286C	CTS1	24	17	70.8333	0.325546
YKL090W	CUE2	24	17	70.8333	0.325546
YOR037W	CYC2	24	17	70.8333	0.325546
YIR028W	DAL4	24	17	70.8333	0.325546
YKR034W	DAL80	24	17	70.8333	0.325546
YGL078C	DBP3	24	17	70.8333	0.325546
YOR163W	DDP1	24	17	70.8333	0.325546
YKL121W	DGR2	24	17	70.8333	0.325546
YMR126C	DLT1	24	17	70.8333	0.325546
YBR076W	ECM8	24	17	70.8333	0.325546
YGL222C	EDC1	24	17	70.8333	0.325546
YPL046C	ELC1	24	17	70.8333	0.325546
YJL196C	ELO1	24	17	70.8333	0.325546
YPR037C	ERV2	24	17	70.8333	0.325546
YCR028C	FEN2	24	17	70.8333	0.325546
YMR058W	FET3	24	17	70.8333	0.325546
YAR050W	FLO1	24	17	70.8333	0.325546
YIL098C	FMC1	24	17	70.8333	0.325546
YER182W	FMP10	24	17	70.8333	0.325546
YFL046W	FMP32	24	17	70.8333	0.325546
YNL168C	FMP41	24	17	70.8333	0.325546
YNL135C	FPR1	24	17	70.8333	0.325546
YLR214W	FRE1	24	17	70.8333	0.325546
YOL152W	FRE7	24	17	70.8333	0.325546
YPL262W	FUM1	24	17	70.8333	0.325546
YBR020W	GAL1	24	17	70.8333	0.325546
YGL195W	GCN1	24	17	70.8333	0.325546
YFR009W	GCN20	24	17	70.8333	0.325546
YJR031C	GEA1	24	17	70.8333	0.325546
YOR205C	GEP3	24	17	70.8333	0.325546
YHR108W	GGA2	24	17	70.8333	0.325546
YHR061C	GIC1	24	17	70.8333	0.325546
YDR152W	GIR2	24	17	70.8333	0.325546
YCR098C	GIT1	24	17	70.8333	0.325546
YER122C	GLO3	24	17	70.8333	0.325546
YKL026C	GPX1	24	17	70.8333	0.325546
YHR104W	GRE3	24	17	70.8333	0.325546
YDL010W	GRX6	24	17	70.8333	0.325546
YFL027C	GYP8	24	17	70.8333	0.325546
YPR005C	HAL1	24	17	70.8333	0.325546
YCL026C-B	HBN1	24	17	70.8333	0.325546
YOR237W	HES1	24	17	70.8333	0.325546
YOR202W	HIS3	24	17	70.8333	0.325546
YJR055W	HIT1	24	17	70.8333	0.325546
YDR528W	HLR1	24	17	70.8333	0.325546
YLR450W	HMG2	24	17	70.8333	0.325546
YDL125C	HNT1	24	17	70.8333	0.325546
YNL004W	HRB1	24	17	70.8333	0.325546
YBR072W	HSP26	24	17	70.8333	0.325546
YDR225W	HTA1	24	17	70.8333	0.325546
YHR067W	HTD2	24	17	70.8333	0.325546
YNR072W	HXT17	24	17	70.8333	0.325546
YIR037W	HYR1	24	17	70.8333	0.325546
YJL106W	IME2	24	17	70.8333	0.325546
YLR309C	IMH1	24	17	70.8333	0.325546
YOL065C	INP54	24	17	70.8333	0.325546
YHR079C	IRE1	24	17	70.8333	0.325546
YMR081C	ISF1	24	17	70.8333	0.325546
YPR141C	KAR3	24	17	70.8333	0.325546
YCL055W	KAR4	24	17	70.8333	0.325546
YCL024W	KCC4	24	17	70.8333	0.325546
YHR082C	KSP1	24	17	70.8333	0.325546
YIL085C	KTR7	24	17	70.8333	0.325546
YNL239W	LAP3	24	17	70.8333	0.325546
YPL054W	LEE1	24	17	70.8333	0.325546
YPR051W	MAK3	24	17	70.8333	0.325546
YPL270W	MDL2	24	17	70.8333	0.325546
YER044C-A	MEI4	24	17	70.8333	0.325546
YKL001C	MET14	24	17	70.8333	0.325546
YPL038W	MET31	24	17	70.8333	0.325546
YNL145W	MFA2	24	17	70.8333	0.325546
YMR177W	MMT1	24	17	70.8333	0.325546
YIL014W	MNT3	24	17	70.8333	0.325546
YNL297C	MON2	24	17	70.8333	0.325546
YDL079C	MRK1	24	17	70.8333	0.325546
YGR084C	MRP13	24	17	70.8333	0.325546
YNL005C	MRP7	24	17	70.8333	0.325546
YKR006C	MRPL13	24	17	70.8333	0.325546
YLR439W	MRPL4	24	17	70.8333	0.325546
YOR334W	MRS2	24	17	70.8333	0.325546
YHR039C	MSC7	24	17	70.8333	0.325546
YKL194C	MST1	24	17	70.8333	0.325546
YDL044C	MTF2	24	17	70.8333	0.325546
YGL236C	MTO1	24	17	70.8333	0.325546
YGR206W	MVB12	24	17	70.8333	0.325546
YPR155C	NCA2	24	17	70.8333	0.325546
YML118W	NGL3	24	17	70.8333	0.325546
YNL183C	NPR1	24	17	70.8333	0.325546
YGL067W	NPY1	24	17	70.8333	0.325546
YNL129W	NRK1	24	17	70.8333	0.325546
YPR031W	NTO1	24	17	70.8333	0.325546
YDR316W	OMS1	24	17	70.8333	0.325546
YPR194C	OPT2	24	17	70.8333	0.325546
YKR003W	OSH6	24	17	70.8333	0.325546
YER154W	OXA1	24	17	70.8333	0.325546
YKR065C	PAM17	24	17	70.8333	0.325546
YHL046C	PAU13	24	17	70.8333	0.325546
YLR199C	PBA1	24	17	70.8333	0.325546
YDL179W	PCL9	24	17	70.8333	0.325546
YPR002W	PDH1	24	17	70.8333	0.325546
YIL013C	PDR11	24	17	70.8333	0.325546
YNL231C	PDR16	24	17	70.8333	0.325546
YDR265W	PEX10	24	17	70.8333	0.325546
YOL147C	PEX11	24	17	70.8333	0.325546
YGR133W	PEX4	24	17	70.8333	0.325546
YHR185C	PFS1	24	17	70.8333	0.325546
YOL084W	PHM7	24	17	70.8333	0.325546
YOR386W	PHR1	24	17	70.8333	0.325546
YDR490C	PKH1	24	17	70.8333	0.325546
YLR018C	POM34	24	17	70.8333	0.325546
YML047C	PRM6	24	17	70.8333	0.325546
YBL068W	PRS4	24	17	70.8333	0.325546
YBL064C	PRX1	24	17	70.8333	0.325546
YJL078C	PRY3	24	17	70.8333	0.325546
YML017W	PSP2	24	17	70.8333	0.325546
YBL056W	PTC3	24	17	70.8333	0.325546
YKL039W	PTM1	24	17	70.8333	0.325546
YDL036C	PUS9	24	17	70.8333	0.325546
YHR037W	PUT2	24	17	70.8333	0.325546
YHR001W-A	QCR10	24	17	70.8333	0.325546
YFR033C	QCR6	24	17	70.8333	0.325546
YDR030C	RAD28	24	17	70.8333	0.325546
YNL250W	RAD50	24	17	70.8333	0.325546
YOR101W	RAS1	24	17	70.8333	0.325546
YGR173W	RBG2	24	17	70.8333	0.325546
YOR286W	RDL2	24	17	70.8333	0.325546
YHR157W	REC104	24	17	70.8333	0.325546
YPR007C	REC8	24	17	70.8333	0.325546
YBR052C	RFS1	24	17	70.8333	0.325546
YFL047W	RGD2	24	17	70.8333	0.325546
YIL057C	RGI2	24	17	70.8333	0.325546
YKL132C	RMA1	24	17	70.8333	0.325546
YFR048W	RMD8	24	17	70.8333	0.325546
YMR234W	RNH1	24	17	70.8333	0.325546
YGR180C	RNR4	24	17	70.8333	0.325546
YIL018W	RPL2B	24	17	70.8333	0.325546
YLR325C	RPL38	24	17	70.8333	0.325546
YER131W	RPS26B	24	17	70.8333	0.325546
YKL156W	RPS27A	24	17	70.8333	0.325546
YNR037C	RSM19	24	17	70.8333	0.325546
YGL129C	RSM23	24	17	70.8333	0.325546
YDR175C	RSM24	24	17	70.8333	0.325546
YPL183C	RTT10	24	17	70.8333	0.325546
YLR180W	SAM1	24	17	70.8333	0.325546
YDR502C	SAM2	24	17	70.8333	0.325546
YER047C	SAP1	24	17	70.8333	0.325546
YJL098W	SAP185	24	17	70.8333	0.325546
YBL052C	SAS3	24	17	70.8333	0.325546
YHR103W	SBE22	24	17	70.8333	0.325546
YMR214W	SCJ1	24	17	70.8333	0.325546
YBR037C	SCO1	24	17	70.8333	0.325546
YOR367W	SCP1	24	17	70.8333	0.325546
YMR305C	SCW10	24	17	70.8333	0.325546
YLL041C	SDH2	24	17	70.8333	0.325546
YGL056C	SDS23	24	17	70.8333	0.325546
YGL208W	SIP2	24	17	70.8333	0.325546
YPL026C	SKS1	24	17	70.8333	0.325546
YGR271W	SLH1	24	17	70.8333	0.325546
YDL033C	SLM3	24	17	70.8333	0.325546
YBR077C	SLM4	24	17	70.8333	0.325546
YML058W	SML1	24	17	70.8333	0.325546
YBR172C	SMY2	24	17	70.8333	0.325546
YNL334C	SNO2	24	17	70.8333	0.325546
YNR034W	SOL1	24	17	70.8333	0.325546
YJL192C	SOP4	24	17	70.8333	0.325546
YKL184W	SPE1	24	17	70.8333	0.325546
YHL022C	SPO11	24	17	70.8333	0.325546
YHR152W	SPO12	24	17	70.8333	0.325546
YOL091W	SPO21	24	17	70.8333	0.325546
YGR059W	SPR3	24	17	70.8333	0.325546
YHR139C	SPS100	24	17	70.8333	0.325546
YOR313C	SPS4	24	17	70.8333	0.325546
YKL020C	SPT23	24	17	70.8333	0.325546
YOR247W	SRL1	24	17	70.8333	0.325546
YKL218C	SRY1	24	17	70.8333	0.325546
YER103W	SSA4	24	17	70.8333	0.325546
YDR293C	SSD1	24	17	70.8333	0.325546
YHR066W	SSF1	24	17	70.8333	0.325546
YOR242C	SSP2	24	17	70.8333	0.325546
YOR027W	STI1	24	17	70.8333	0.325546
YDR536W	STL1	24	17	70.8333	0.325546
YLR150W	STM1	24	17	70.8333	0.325546
YDR297W	SUR2	24	17	70.8333	0.325546
YLR385C	SWC7	24	17	70.8333	0.325546
YAR003W	SWD1	24	17	70.8333	0.325546
YNL187W	SWT21	24	17	70.8333	0.325546
YOR179C	SYC1	24	17	70.8333	0.325546
YGR129W	SYF2	24	17	70.8333	0.325546
YAL014C	SYN8	24	17	70.8333	0.325546
YLR354C	TAL1	24	17	70.8333	0.325546
YLR426W	TDA5	24	17	70.8333	0.325546
YNL253W	TEX1	24	17	70.8333	0.325546
YLR178C	TFS1	24	17	70.8333	0.325546
YDR322C-A	TIM11	24	17	70.8333	0.325546
YLR183C	TOS4	24	17	70.8333	0.325546
YMR233W	TRI1	24	17	70.8333	0.325546
YPL030W	TRM44	24	17	70.8333	0.325546
YDL201W	TRM8	24	17	70.8333	0.325546
YML014W	TRM9	24	17	70.8333	0.325546
YDR007W	TRP1	24	17	70.8333	0.325546
YKL211C	TRP3	24	17	70.8333	0.325546
YHR106W	TRR2	24	17	70.8333	0.325546
YCR083W	TRX3	24	17	70.8333	0.325546
YBR058C-A	TSC3	24	17	70.8333	0.325546
YOR344C	TYE7	24	17	70.8333	0.325546
YOR124C	UBP2	24	17	70.8333	0.325546
YGR072W	UPF3	24	17	70.8333	0.325546
YML106W	URA5	24	17	70.8333	0.325546
YBL039C	URA7	24	17	70.8333	0.325546
YGL212W	VAM7	24	17	70.8333	0.325546
YNL321W	VNX1	24	17	70.8333	0.325546
YJL029C	VPS53	24	17	70.8333	0.325546
YFL004W	VTC2	24	17	70.8333	0.325546
YJL012C	VTC4	24	17	70.8333	0.325546
YML076C	WAR1	24	17	70.8333	0.325546
YBL029W	YBL029W	24	17	70.8333	0.325546
YBL053W	YBL053W	24	17	70.8333	0.325546
YBL070C	YBL070C	24	17	70.8333	0.325546
YBL094C	YBL094C	24	17	70.8333	0.325546
YBL095W	YBL095W	24	17	70.8333	0.325546
YBR053C	YBR053C	24	17	70.8333	0.325546
YBR071W	YBR071W	24	17	70.8333	0.325546
YBR072C-A	YBR072C-A	24	17	70.8333	0.325546
YBR090C	YBR090C	24	17	70.8333	0.325546
YBR090C-A	YBR090C-A	24	17	70.8333	0.325546
YCL013W	YCL013W	24	17	70.8333	0.325546
YCL021W-A	YCL021W-A	24	17	70.8333	0.325546
YCR102C	YCR102C	24	17	70.8333	0.325546
YDL068W	YDL068W	24	17	70.8333	0.325546
YDL124W	YDL124W	24	17	70.8333	0.325546
YDL180W	YDL180W	24	17	70.8333	0.325546
YDL242W	YDL242W	24	17	70.8333	0.325546
YDR048C	YDR048C	24	17	70.8333	0.325546
YDR222W	YDR222W	24	17	70.8333	0.325546
YDR282C	YDR282C	24	17	70.8333	0.325546
YDR535C	YDR535C	24	17	70.8333	0.325546
YER067C-A	YER067C-A	24	17	70.8333	0.325546
YER084W	YER084W	24	17	70.8333	0.325546
YER091C-A	YER091C-A	24	17	70.8333	0.325546
YER137C	YER137C	24	17	70.8333	0.325546
YER152C	YER152C	24	17	70.8333	0.325546
YER158C	YER158C	24	17	70.8333	0.325546
YER188W	YER188W	24	17	70.8333	0.325546
YFL013W-A	YFL013W-A	24	17	70.8333	0.325546
YFL043C	YFL043C	24	17	70.8333	0.325546
YGL015C	YGL015C	24	17	70.8333	0.325546
YGL101W	YGL101W	24	17	70.8333	0.325546
YGL118C	YGL118C	24	17	70.8333	0.325546
YGL149W	YGL149W	24	17	70.8333	0.325546
YGL185C	YGL185C	24	17	70.8333	0.325546
YGL218W	YGL218W	24	17	70.8333	0.325546
YGR017W	YGR017W	24	17	70.8333	0.325546
YGR053C	YGR053C	24	17	70.8333	0.325546
YGR111W	YGR111W	24	17	70.8333	0.325546
YGR121W-A	YGR121W-A	24	17	70.8333	0.325546
YHL037C	YHL037C	24	17	70.8333	0.325546
YHL042W	YHL042W	24	17	70.8333	0.325546
YHL044W	YHL044W	24	17	70.8333	0.325546
YHR022C-A	YHR022C-A	24	17	70.8333	0.325546
YHR097C	YHR097C	24	17	70.8333	0.325546
YHR138C	YHR138C	24	17	70.8333	0.325546
YCR059C	YIH1	24	17	70.8333	0.325546
YIL015C-A	YIL015C-A	24	17	70.8333	0.325546
YIL055C	YIL055C	24	17	70.8333	0.325546
YIL165C	YIL165C	24	17	70.8333	0.325546
YNL044W	YIP3	24	17	70.8333	0.325546
YIR020W-B	YIR020W-B	24	17	70.8333	0.325546
YJL022W	YJL022W	24	17	70.8333	0.325546
YJL070C	YJL070C	24	17	70.8333	0.325546
YJL163C	YJL163C	24	17	70.8333	0.325546
YJL215C	YJL215C	24	17	70.8333	0.325546
YJR037W	YJR037W	24	17	70.8333	0.325546
YKL102C	YKL102C	24	17	70.8333	0.325546
YKL107W	YKL107W	24	17	70.8333	0.325546
YKR032W	YKR032W	24	17	70.8333	0.325546
YHL014C	YLF2	24	17	70.8333	0.325546
YLR171W	YLR171W	24	17	70.8333	0.325546
YLR211C	YLR211C	24	17	70.8333	0.325546
YLR374C	YLR374C	24	17	70.8333	0.325546
YLR402W	YLR402W	24	17	70.8333	0.325546
YLR415C	YLR415C	24	17	70.8333	0.325546
YLR456W	YLR456W	24	17	70.8333	0.325546
YML002W	YML002W	24	17	70.8333	0.325546
YML117W-A	YML117W-A	24	17	70.8333	0.325546
YMR119W-A	YMR119W-A	24	17	70.8333	0.325546
YMR144W	YMR144W	24	17	70.8333	0.325546
YMR326C	YMR326C	24	17	70.8333	0.325546
YNL040W	YNL040W	24	17	70.8333	0.325546
YNL089C	YNL089C	24	17	70.8333	0.325546
YNL122C	YNL122C	24	17	70.8333	0.325546
YNL140C	YNL140C	24	17	70.8333	0.325546
YNL146C-A	YNL146C-A	24	17	70.8333	0.325546
YNL146W	YNL146W	24	17	70.8333	0.325546
YNL146W	YNL146W	24	17	70.8333	0.325546
YNR025C	YNR025C	24	17	70.8333	0.325546
YNR025C	YNR025C	24	17	70.8333	0.325546
YNR040W	YNR040W	24	17	70.8333	0.325546
YNR066C	YNR066C	24	17	70.8333	0.325546
YOL013W-B	YOL013W-B	24	17	70.8333	0.325546
YOL085C	YOL085C	24	17	70.8333	0.325546
YOR021C	YOR021C	24	17	70.8333	0.325546
YOR029W	YOR029W	24	17	70.8333	0.325546
YOR240W	YOR240W	24	17	70.8333	0.325546
YOR277C	YOR277C	24	17	70.8333	0.325546
YOR289W	YOR289W	24	17	70.8333	0.325546
YOR376W	YOR376W	24	17	70.8333	0.325546
YOR385W	YOR385W	24	17	70.8333	0.325546
YPL034W	YPL034W	24	17	70.8333	0.325546
YPL068C	YPL068C	24	17	70.8333	0.325546
YPR109W	YPR109W	24	17	70.8333	0.325546
YPR126C	YPR126C	24	17	70.8333	0.325546
YPR147C	YPR147C	24	17	70.8333	0.325546
YPR170C	YPR170C	24	17	70.8333	0.325546
YNL304W	YPT11	24	17	70.8333	0.325546
YHR105W	YPT35	24	17	70.8333	0.325546
YGL164C	YRB30	24	17	70.8333	0.325546
YJL139C	YUR1	24	17	70.8333	0.325546
YER044C	ERG28	18	13	72.2222	0.420045
YKL174C	TPO5	22	16	72.7273	0.415716
YDR442W	YDR442W	22	16	72.7273	0.415716
YLR225C	YLR225C	22	16	72.7273	0.415716
YJL102W	MEF2	23	17	73.913	0.462347
YDR452W	PPN1	23	17	73.913	0.462347
YGL108C	YGL108C	23	17	73.913	0.462347
YNL141W	AAH1	24	18	75	0.507947
YCR088W	ABP1	24	18	75	0.507947
YJR083C	ACF4	24	18	75	0.507947
YCR010C	ADY2	24	18	75	0.507947
YLR227C	ADY4	24	18	75	0.507947
YAL049C	AIM2	24	18	75	0.507947
YPL061W	ALD6	24	18	75	0.507947
YNR030W	ALG12	24	18	75	0.507947
YOR067C	ALG8	24	18	75	0.507947
YHR126C	ANS1	24	18	75	0.507947
YBR151W	APD1	24	18	75	0.507947
YNL077W	APJ1	24	18	75	0.507947
YBL019W	APN2	24	18	75	0.507947
YNL065W	AQR1	24	18	75	0.507947
YLL052C	AQY2	24	18	75	0.507947
YNR019W	ARE2	24	18	75	0.507947
YNL020C	ARK1	24	18	75	0.507947
YPL051W	ARL3	24	18	75	0.507947
YPR200C	ARR2	24	18	75	0.507947
YGR068C	ART5	24	18	75	0.507947
YJL115W	ASF1	24	18	75	0.507947
YLL042C	ATG10	24	18	75	0.507947
YPR185W	ATG13	24	18	75	0.507947
YNL242W	ATG2	24	18	75	0.507947
YCL038C	ATG22	24	18	75	0.507947
YLR356W	ATG33	24	18	75	0.507947
YNL315C	ATP11	24	18	75	0.507947
YDR298C	ATP5	24	18	75	0.507947
YOR011W	AUS1	24	18	75	0.507947
YNL101W	AVT4	24	18	75	0.507947
YBL089W	AVT5	24	18	75	0.507947
YIL124W	AYR1	24	18	75	0.507947
YER167W	BCK2	24	18	75	0.507947
YBR270C	BIT2	24	18	75	0.507947
YGR230W	BNS1	24	18	75	0.507947
YDL231C	BRE4	24	18	75	0.507947
YBR290W	BSD2	24	18	75	0.507947
YGL174W	BUD13	24	18	75	0.507947
YDR241W	BUD26	24	18	75	0.507947
YGR041W	BUD9	24	18	75	0.507947
YDL069C	CBS1	24	18	75	0.507947
YGR109C	CLB6	24	18	75	0.507947
YKL137W	CMC1	24	18	75	0.507947
YMR194C-B	CMC4	24	18	75	0.507947
YOL008W	COQ10	24	18	75	0.507947
YNR041C	COQ2	24	18	75	0.507947
YNR041C	COQ2	24	18	75	0.507947
YNL336W	COS1	24	18	75	0.507947
YPL132W	COX11	24	18	75	0.507947
YDR231C	COX20	24	18	75	0.507947
YLR395C	COX8	24	18	75	0.507947
YHR057C	CPR2	24	18	75	0.507947
YJL172W	CPS1	24	18	75	0.507947
YLR429W	CRN1	24	18	75	0.507947
YGL110C	CUE3	24	18	75	0.507947
YOR042W	CUE5	24	18	75	0.507947
YFL053W	DAK2	24	18	75	0.507947
YAL013W	DEP1	24	18	75	0.507947
YIL049W	DFG10	24	18	75	0.507947
YOR030W	DFG16	24	18	75	0.507947
YOR245C	DGA1	24	18	75	0.507947
YNL130C-A	DGR1	24	18	75	0.507947
YHR115C	DMA1	24	18	75	0.507947
YER179W	DMC1	24	18	75	0.507947
YNL001W	DOM34	24	18	75	0.507947
YDR273W	DON1	24	18	75	0.507947
YIL103W	DPH1	24	18	75	0.507947
YDR284C	DPP1	24	18	75	0.507947
YDR206W	EBS1	24	18	75	0.507947
YLR284C	ECI1	24	18	75	0.507947
YGR146C	ECL1	24	18	75	0.507947
YBR065C	ECM2	24	18	75	0.507947
YHL030W	ECM29	24	18	75	0.507947
YKR076W	ECM4	24	18	75	0.507947
YGR271C-A	EFG1	24	18	75	0.507947
YLR080W	EMP46	24	18	75	0.507947
YNL084C	END3	24	18	75	0.507947
YLR246W	ERF2	24	18	75	0.507947
YMR015C	ERG5	24	18	75	0.507947
YCR075C	ERS1	24	18	75	0.507947
YDR518W	EUG1	24	18	75	0.507947
YFR019W	FAB1	24	18	75	0.507947
YJL155C	FBP26	24	18	75	0.507947
YMR319C	FET4	24	18	75	0.507947
YNL325C	FIG4	24	18	75	0.507947
YIL131C	FKH1	24	18	75	0.507947
YKR102W	FLO10	24	18	75	0.507947
YHR176W	FMO1	24	18	75	0.507947
YER004W	FMP52	24	18	75	0.507947
YNR047W	FPK1	24	18	75	0.507947
YNR047W	FPK1	24	18	75	0.507947
YOR381W	FRE3	24	18	75	0.507947
YOR384W	FRE5	24	18	75	0.507947
YAL028W	FRT2	24	18	75	0.507947
YGR196C	FYV8	24	18	75	0.507947
YMR250W	GAD1	24	18	75	0.507947
YPL248C	GAL4	24	18	75	0.507947
YKR039W	GAP1	24	18	75	0.507947
YIR013C	GAT4	24	18	75	0.507947
YDL100C	GET3	24	18	75	0.507947
YDR309C	GIC2	24	18	75	0.507947
YML004C	GLO1	24	18	75	0.507947
YKR030W	GMH1	24	18	75	0.507947
YHL031C	GOS1	24	18	75	0.507947
YER174C	GRX4	24	18	75	0.507947
YLR258W	GSY2	24	18	75	0.507947
YML121W	GTR1	24	18	75	0.507947
YIL041W	GVP36	24	18	75	0.507947
YFL031W	HAC1	24	18	75	0.507947
YBL021C	HAP3	24	18	75	0.507947
YKR084C	HBS1	24	18	75	0.507947
YNL281W	HCH1	24	18	75	0.507947
YLR192C	HCR1	24	18	75	0.507947
YKL017C	HCS1	24	18	75	0.507947
YDR317W	HIM1	24	18	75	0.507947
YGL194C	HOS2	24	18	75	0.507947
YKL084W	HOT13	24	18	75	0.507947
YJL159W	HSP150	24	18	75	0.507947
YOL068C	HST1	24	18	75	0.507947
YGL168W	HUR1	24	18	75	0.507947
YFR053C	HXK1	24	18	75	0.507947
YMR011W	HXT2	24	18	75	0.507947
YJL077C	ICS3	24	18	75	0.507947
YPL250C	ICY2	24	18	75	0.507947
YNL037C	IDH1	24	18	75	0.507947
YNL009W	IDP3	24	18	75	0.507947
YLR384C	IKI3	24	18	75	0.507947
YGR287C	IMA1	24	18	75	0.507947
YML056C	IMD4	24	18	75	0.507947
YCR071C	IMG2	24	18	75	0.507947
YNL106C	INP52	24	18	75	0.507947
YFR055W	IRC7	24	18	75	0.507947
YER180C	ISC10	24	18	75	0.507947
YIR005W	IST3	24	18	75	0.507947
YOL002C	IZH2	24	18	75	0.507947
YLR023C	IZH3	24	18	75	0.507947
YJR119C	JHD2	24	18	75	0.507947
YPL269W	KAR9	24	18	75	0.507947
YKL161C	KDX1	24	18	75	0.507947
YOR099W	KTR1	24	18	75	0.507947
YKR061W	KTR2	24	18	75	0.507947
YKL008C	LAC1	24	18	75	0.507947
YNL045W	LAP2	24	18	75	0.507947
YKL103C	LAP4	24	18	75	0.507947
YOR171C	LCB4	24	18	75	0.507947
YNL323W	LEM3	24	18	75	0.507947
YKL073W	LHS1	24	18	75	0.507947
YNR008W	LRO1	24	18	75	0.507947
YHR121W	LSM12	24	18	75	0.507947
YPL004C	LSP1	24	18	75	0.507947
YKL029C	MAE1	24	18	75	0.507947
YBR299W	MAL32	24	18	75	0.507947
YJL199C	MBB1	24	18	75	0.507947
YGL219C	MDM34	24	18	75	0.507947
YJL112W	MDV1	24	18	75	0.507947
YGL209W	MIG2	24	18	75	0.507947
YER028C	MIG3	24	18	75	0.507947
YNL249C	MPA43	24	18	75	0.507947
YML009C	MRPL39	24	18	75	0.507947
YDR237W	MRPL7	24	18	75	0.507947
YPL013C	MRPS16	24	18	75	0.507947
YIR021W	MRS1	24	18	75	0.507947
YGR014W	MSB2	24	18	75	0.507947
YLR219W	MSC3	24	18	75	0.507947
YOR354C	MSC6	24	18	75	0.507947
YGL051W	MST27	24	18	75	0.507947
YKL074C	MUD2	24	18	75	0.507947
YHL036W	MUP3	24	18	75	0.507947
YMR069W	NAT4	24	18	75	0.507947
YLR138W	NHA1	24	18	75	0.507947
YNL078W	NIS1	24	18	75	0.507947
YJL126W	NIT2	24	18	75	0.507947
YNL123W	NMA111	24	18	75	0.507947
YLR363C	NMD4	24	18	75	0.507947
YOL041C	NOP12	24	18	75	0.507947
YOR209C	NPT1	24	18	75	0.507947
YBR066C	NRG2	24	18	75	0.507947
YDL167C	NRP1	24	18	75	0.507947
YHR133C	NSG1	24	18	75	0.507947
YBR001C	NTH2	24	18	75	0.507947
YDR192C	NUP42	24	18	75	0.507947
YPL052W	OAZ1	24	18	75	0.507947
YPL134C	ODC1	24	18	75	0.507947
YOR222W	ODC2	24	18	75	0.507947
YIL136W	OM45	24	18	75	0.507947
YBR129C	OPY1	24	18	75	0.507947
YGL094C	PAN2	24	18	75	0.507947
YBR094W	PBY1	24	18	75	0.507947
YER059W	PCL6	24	18	75	0.507947
YMR231W	PEP5	24	18	75	0.507947
YMR257C	PET111	24	18	75	0.507947
YBL080C	PET112	24	18	75	0.507947
YER153C	PET122	24	18	75	0.507947
YOR158W	PET123	24	18	75	0.507947
YJL023C	PET130	24	18	75	0.507947
YGR222W	PET54	24	18	75	0.507947
YGL153W	PEX14	24	18	75	0.507947
YOL044W	PEX15	24	18	75	0.507947
YHR150W	PEX28	24	18	75	0.507947
YNL329C	PEX6	24	18	75	0.507947
YIL107C	PFK26	24	18	75	0.507947
YDL236W	PHO13	24	18	75	0.507947
YNL097C	PHO23	24	18	75	0.507947
YBR092C	PHO3	24	18	75	0.507947
YNR013C	PHO91	24	18	75	0.507947
YGL023C	PIB2	24	18	75	0.507947
YOR363C	PIP2	24	18	75	0.507947
YKL163W	PIR3	24	18	75	0.507947
YMR123W	PKR1	24	18	75	0.507947
YNL082W	PMS1	24	18	75	0.507947
YCL047C	POF1	24	18	75	0.507947
YIL160C	POT1	24	18	75	0.507947
YNR032W	PPG1	24	18	75	0.507947
YIL095W	PRK1	24	18	75	0.507947
YAL017W	PSK1	24	18	75	0.507947
YMR137C	PSO2	24	18	75	0.507947
YLL010C	PSR1	24	18	75	0.507947
YKL076C	PSY1	24	18	75	0.507947
YHR076W	PTC7	24	18	75	0.507947
YHR189W	PTH1	24	18	75	0.507947
YKL198C	PTK1	24	18	75	0.507947
YER075C	PTP3	24	18	75	0.507947
YGL014W	PUF4	24	18	75	0.507947
YNL292W	PUS4	24	18	75	0.507947
YOR347C	PYK2	24	18	75	0.507947
YDL104C	QRI7	24	18	75	0.507947
YOR265W	RBL2	24	18	75	0.507947
YGL158W	RCK1	24	18	75	0.507947
YBR073W	RDH54	24	18	75	0.507947
YBR073W	RDH54	24	18	75	0.507947
YBR050C	REG2	24	18	75	0.507947
YOL080C	REX4	24	18	75	0.507947
YBR052C	RFS1	24	18	75	0.507947
YMR182C	RGM1	24	18	75	0.507947
YOR107W	RGS2	24	18	75	0.507947
YBR030W	RKM3	24	18	75	0.507947
YGL107C	RMD9	24	18	75	0.507947
YGR044C	RME1	24	18	75	0.507947
YNL072W	RNH201	24	18	75	0.507947
YJL148W	RPA34	24	18	75	0.507947
YJL140W	RPB4	24	18	75	0.507947
YER117W	RPL23B	24	18	75	0.507947
YGR034W	RPL26B	24	18	75	0.507947
YFR032C-A	RPL29	24	18	75	0.507947
YOR234C	RPL33B	24	18	75	0.507947
YER056C-A	RPL34A	24	18	75	0.507947
YDR500C	RPL37B	24	18	75	0.507947
YHR200W	RPN10	24	18	75	0.507947
YGR214W	RPS0A	24	18	75	0.507947
YKR057W	RPS21A	24	18	75	0.507947
YPR132W	RPS23B	24	18	75	0.507947
YGR027C	RPS25A	24	18	75	0.507947
YPL090C	RPS6A	24	18	75	0.507947
YPL081W	RPS9A	24	18	75	0.507947
YIL153W	RRD1	24	18	75	0.507947
YPR116W	RRG8	24	18	75	0.507947
YNL213C	RRG9	24	18	75	0.507947
YDL216C	RRI1	24	18	75	0.507947
YHR031C	RRM3	24	18	75	0.507947
YBL048W	RRT1	24	18	75	0.507947
YER066W	RRT13	24	18	75	0.507947
YJR127C	RSF2	24	18	75	0.507947
YKL155C	RSM22	24	18	75	0.507947
YGR213C	RTA1	24	18	75	0.507947
YBR147W	RTC2	24	18	75	0.507947
YGL229C	SAP4	24	18	75	0.507947
YAL027W	SAW1	24	18	75	0.507947
YKL117W	SBA1	24	18	75	0.507947
YBR037C	SCO1	24	18	75	0.507947
YBL011W	SCT1	24	18	75	0.507947
YDR178W	SDH4	24	18	75	0.507947
YIL074C	SER33	24	18	75	0.507947
YOR165W	SEY1	24	18	75	0.507947
YBL031W	SHE1	24	18	75	0.507947
YIL123W	SIM1	24	18	75	0.507947
YER180C-A	SLO1	24	18	75	0.507947
YNL196C	SLZ1	24	18	75	0.507947
YDL194W	SNF3	24	18	75	0.507947
YGR197C	SNG1	24	18	75	0.507947
YMR095C	SNO1	24	18	75	0.507947
YGL131C	SNT2	24	18	75	0.507947
YMR191W	SPG5	24	18	75	0.507947
YIL073C	SPO22	24	18	75	0.507947
YGL170C	SPO74	24	18	75	0.507947
YER115C	SPR6	24	18	75	0.507947
YNL202W	SPS19	24	18	75	0.507947
YNR031C	SSK2	24	18	75	0.507947
YLR452C	SST2	24	18	75	0.507947
YHR064C	SSZ1	24	18	75	0.507947
YOR047C	STD1	24	18	75	0.507947
YLR375W	STP3	24	18	75	0.507947
YLR372W	SUR4	24	18	75	0.507947
YGL162W	SUT1	24	18	75	0.507947
YBR044C	TCM62	24	18	75	0.507947
YNL128W	TEP1	24	18	75	0.507947
YDL080C	THI3	24	18	75	0.507947
YHR167W	THP2	24	18	75	0.507947
YKL056C	TMA19	24	18	75	0.507947
YER175C	TMT1	24	18	75	0.507947
YJL093C	TOK1	24	18	75	0.507947
YJR066W	TOR1	24	18	75	0.507947
YBR162C	TOS1	24	18	75	0.507947
YGL179C	TOS3	24	18	75	0.507947
YML124C	TUB3	24	18	75	0.507947
YGR080W	TWF1	24	18	75	0.507947
YBR166C	TYR1	24	18	75	0.507947
YBR058C	UBP14	24	18	75	0.507947
YPL072W	UBP16	24	18	75	0.507947
YER151C	UBP3	24	18	75	0.507947
YER144C	UBP5	24	18	75	0.507947
YML013W	UBX2	24	18	75	0.507947
YDL091C	UBX3	24	18	75	0.507947
YDR185C	UPS3	24	18	75	0.507947
YNL054W	VAC7	24	18	75	0.507947
YML115C	VAN1	24	18	75	0.507947
YGL258W	VEL1	24	18	75	0.507947
YDR247W	VHS1	24	18	75	0.507947
YMR077C	VPS20	24	18	75	0.507947
YKR020W	VPS51	24	18	75	0.507947
YJR044C	VPS55	24	18	75	0.507947
YGL104C	VPS73	24	18	75	0.507947
YLR181C	VTA1	24	18	75	0.507947
YAR040C	YAR040C	24	18	75	0.507947
YBL010C	YBL010C	24	18	75	0.507947
YBL028C	YBL028C	24	18	75	0.507947
YBL029C-A	YBL029C-A	24	18	75	0.507947
YBL039W-A	YBL039W-A	24	18	75	0.507947
YBL044W	YBL044W	24	18	75	0.507947
YBL081W	YBL081W	24	18	75	0.507947
YBL096C	YBL096C	24	18	75	0.507947
YBL107C	YBL107C	24	18	75	0.507947
YBR051W	YBR051W	24	18	75	0.507947
YBR062C	YBR062C	24	18	75	0.507947
YBR071W	YBR071W	24	18	75	0.507947
YBR074W	YBR074W	24	18	75	0.507947
YBR113W	YBR113W	24	18	75	0.507947
YBR139W	YBR139W	24	18	75	0.507947
YBR144C	YBR144C	24	18	75	0.507947
YBR200W-A	YBR200W-A	24	18	75	0.507947
YBR292C	YBR292C	24	18	75	0.507947
YHR135C	YCK1	24	18	75	0.507947
YCR007C	YCR007C	24	18	75	0.507947
YCR016W	YCR016W	24	18	75	0.507947
YCR023C	YCR023C	24	18	75	0.507947
YCR099C	YCR099C	24	18	75	0.507947
YCR101C	YCR101C	24	18	75	0.507947
YDL012C	YDL012C	24	18	75	0.507947
YDL027C	YDL027C	24	18	75	0.507947
YDL032W	YDL032W	24	18	75	0.507947
YDL063C	YDL063C	24	18	75	0.507947
YDL071C	YDL071C	24	18	75	0.507947
YDL177C	YDL177C	24	18	75	0.507947
YDL183C	YDL183C	24	18	75	0.507947
YDL211C	YDL211C	24	18	75	0.507947
YDR154C	YDR154C	24	18	75	0.507947
YDR209C	YDR209C	24	18	75	0.507947
YDR266C	YDR266C	24	18	75	0.507947
YDR306C	YDR306C	24	18	75	0.507947
YDR445C	YDR445C	24	18	75	0.507947
YDR467C	YDR467C	24	18	75	0.507947
YDR506C	YDR506C	24	18	75	0.507947
YER079W	YER079W	24	18	75	0.507947
YER119C-A	YER119C-A	24	18	75	0.507947
YER128W	YER128W	24	18	75	0.507947
YER175W-A	YER175W-A	24	18	75	0.507947
YER184C	YER184C	24	18	75	0.507947
YFL006W	YFL006W	24	18	75	0.507947
YFL012W	YFL012W	24	18	75	0.507947
YFR012W-A	YFR012W-A	24	18	75	0.507947
YGL041C-B	YGL041C-B	24	18	75	0.507947
YGL082W	YGL082W	24	18	75	0.507947
YGL138C	YGL138C	24	18	75	0.507947
YGR022C	YGR022C	24	18	75	0.507947
YGR122C-A	YGR122C-A	24	18	75	0.507947
YGR125W	YGR125W	24	18	75	0.507947
YGR126W	YGR126W	24	18	75	0.507947
YGR127W	YGR127W	24	18	75	0.507947
YGR182C	YGR182C	24	18	75	0.507947
YGR250C	YGR250C	24	18	75	0.507947
YHL026C	YHL026C	24	18	75	0.507947
YHL041W	YHL041W	24	18	75	0.507947
YHR139C-A	YHR139C-A	24	18	75	0.507947
YHR210C	YHR210C	24	18	75	0.507947
YIL058W	YIL058W	24	18	75	0.507947
YIL100W	YIL100W	24	18	75	0.507947
YIL102C	YIL102C	24	18	75	0.507947
YIL134C-A	YIL134C-A	24	18	75	0.507947
YIL170W	YIL170W	24	18	75	0.507947
YMR152W	YIM1	24	18	75	0.507947
YIR035C	YIR035C	24	18	75	0.507947
YIR043C	YIR043C	24	18	75	0.507947
YJL047C-A	YJL047C-A	24	18	75	0.507947
YJL136W-A	YJL136W-A	24	18	75	0.507947
YJR111C	YJR111C	24	18	75	0.507947
YJR128W	YJR128W	24	18	75	0.507947
YJR154W	YJR154W	24	18	75	0.507947
YKL094W	YJU3	24	18	75	0.507947
YKR015C	YKR015C	24	18	75	0.507947
YKR075C	YKR075C	24	18	75	0.507947
YLL006W-A	YLL006W-A	24	18	75	0.507947
YLR046C	YLR046C	24	18	75	0.507947
YLR053C	YLR053C	24	18	75	0.507947
YLR065C	YLR065C	24	18	75	0.507947
YLR125W	YLR125W	24	18	75	0.507947
YLR143W	YLR143W	24	18	75	0.507947
YLR164W	YLR164W	24	18	75	0.507947
YLR169W	YLR169W	24	18	75	0.507947
YLR177W	YLR177W	24	18	75	0.507947
YLR255C	YLR255C	24	18	75	0.507947
YLR257W	YLR257W	24	18	75	0.507947
YLR361C-A	YLR361C-A	24	18	75	0.507947
YLR407W	YLR407W	24	18	75	0.507947
YLR413W	YLR413W	24	18	75	0.507947
YMR075C-A	YMR075C-A	24	18	75	0.507947
YMR086W	YMR086W	24	18	75	0.507947
YMR099C	YMR099C	24	18	75	0.507947
YMR175W-A	YMR175W-A	24	18	75	0.507947
YMR230W-A	YMR230W-A	24	18	75	0.507947
YMR242W-A	YMR242W-A	24	18	75	0.507947
YMR304C-A	YMR304C-A	24	18	75	0.507947
YMR306C-A	YMR306C-A	24	18	75	0.507947
YER005W	YND1	24	18	75	0.507947
YNL022C	YNL022C	24	18	75	0.507947
YNL035C	YNL035C	24	18	75	0.507947
YNL067W-B	YNL067W-B	24	18	75	0.507947
YNL092W	YNL092W	24	18	75	0.507947
YNL108C	YNL108C	24	18	75	0.507947
YNL109W	YNL109W	24	18	75	0.507947
YNL143C	YNL143C	24	18	75	0.507947
YNL155W	YNL155W	24	18	75	0.507947
YNL165W	YNL165W	24	18	75	0.507947
YNL195C	YNL195C	24	18	75	0.507947
YNL211C	YNL211C	24	18	75	0.507947
YNL217W	YNL217W	24	18	75	0.507947
YNL303W	YNL303W	24	18	75	0.507947
YNR005C	YNR005C	24	18	75	0.507947
YNR021W	YNR021W	24	18	75	0.507947
YNR021W	YNR021W	24	18	75	0.507947
YNR040W	YNR040W	24	18	75	0.507947
YNR042W	YNR042W	24	18	75	0.507947
YOL019W-A	YOL019W-A	24	18	75	0.507947
YOL046C	YOL046C	24	18	75	0.507947
YOL086W-A	YOL086W-A	24	18	75	0.507947
YOL097W-A	YOL097W-A	24	18	75	0.507947
YOR019W	YOR019W	24	18	75	0.507947
YOR053W	YOR053W	24	18	75	0.507947
YOR186W	YOR186W	24	18	75	0.507947
YOR364W	YOR364W	24	18	75	0.507947
YBR028C	YPK3	24	18	75	0.507947
YPL062W	YPL062W	24	18	75	0.507947
YPL247C	YPL247C	24	18	75	0.507947
YPR114W	YPR114W	24	18	75	0.507947
YPR196W	YPR196W	24	18	75	0.507947
YHR017W	YSC83	24	18	75	0.507947
YMR243C	ZRC1	24	18	75	0.507947
YDR350C	ATP22	20	15	75	0.521486
YDR357C	CNL1	20	15	75	0.521486
YEL039C	CYC7	20	15	75	0.521486
YPL222W	FMP40	20	15	75	0.521486
YBR179C	FZO1	20	15	75	0.521486
YBR215W	HPC2	20	15	75	0.521486
YBR199W	KTR4	20	15	75	0.521486
YPL140C	MKK2	20	15	75	0.521486
YBR255W	MTC4	20	15	75	0.521486
YDR128W	MTC5	20	15	75	0.521486
YEL033W	MTC7	20	15	75	0.521486
YPL171C	OYE3	20	15	75	0.521486
YPL154C	PEP4	20	15	75	0.521486
YPL147W	PXA1	20	15	75	0.521486
YBR218C	PYC2	20	15	75	0.521486
YPL198W	RPL7B	20	15	75	0.521486
YDR105C	TMS1	20	15	75	0.521486
YPL139C	UME1	20	15	75	0.521486
YEL038W	UTR4	20	15	75	0.521486
YPL120W	VPS30	20	15	75	0.521486
YBR219C	YBR219C	20	15	75	0.521486
YDR338C	YDR338C	20	15	75	0.521486
YDR340W	YDR340W	20	15	75	0.521486
YEL010W	YEL010W	20	15	75	0.521486
YEL028W	YEL028W	20	15	75	0.521486
YEL068C	YEL068C	20	15	75	0.521486
YBR163W	EXO5	12	9	75	0.560505
YNL214W	PEX17	12	9	75	0.560505
YCR033W	SNT1	12	9	75	0.560505
YJL068C	YJL068C	12	9	75	0.560505
YML131W	YML131W	12	9	75	0.560505
YNL265C	IST1	13	10	76.9231	0.635524
YNL278W	CAF120	18	14	77.7778	0.579989
[truncated: 2,968 more rows]

## Sheet: Top YKO hits
ORF	Gene	YPD_colonies	CanFoa_colonies	%_GCR	p-value
YJL129C	TRK1	48	0	0	6.26973e-31
YLR242C	ARV1	24	0	0	7.85481e-16
YGR188C	BUB1	24	0	0	7.85481e-16
YCR063W	BUD31	24	0	0	7.85481e-16
YLR226W	BUR2	24	0	0	7.85481e-16
YMR198W	CIK1	24	0	0	7.85481e-16
YMR299C	DYN3	24	0	0	7.85481e-16
YLR233C	EST1	24	0	0	7.85481e-16
YLR318W	EST2	24	0	0	7.85481e-16
YER083C	GET2	24	0	0	7.85481e-16
YDL198C	GGC1	24	0	0	7.85481e-16
YMR294W	JNM1	24	0	0	7.85481e-16
YBL063W	KIP1	24	0	0	7.85481e-16
YLL049W	LDB18	24	0	0	7.85481e-16
YGL086W	MAD1	24	0	0	7.85481e-16
YJL030W	MAD2	24	0	0	7.85481e-16
YJL013C	MAD3	24	0	0	7.85481e-16
YKR048C	NAP1	24	0	0	7.85481e-16
YPR131C	NAT3	24	0	0	7.85481e-16
YGR078C	PAC10	24	0	0	7.85481e-16
YNR052C	POP2	24	0	0	7.85481e-16
YNL055C	POR1	24	0	0	7.85481e-16
YHL011C	PRS3	24	0	0	7.85481e-16
YDR195W	REF2	24	0	0	7.85481e-16
YDR028C	REG1	24	0	0	7.85481e-16
YOR014W	RTS1	24	0	0	7.85481e-16
YDL047W	SIT4	24	0	0	7.85481e-16
YLR369W	SSQ1	24	0	0	7.85481e-16
YCL008C	STP22	24	0	0	7.85481e-16
YLR182W	SWI6	24	0	0	7.85481e-16
YDR079C-A	TFB5	24	0	0	7.85481e-16
YOL093W	TRM10	24	0	0	7.85481e-16
YPL065W	VPS28	24	0	0	7.85481e-16
YDR149C	YDR149C	24	0	0	7.85481e-16
YML095C-A	YML095C-A	24	0	0	7.85481e-16
YGR285C	ZUO1	24	0	0	7.85481e-16
YEL044W	IES6	23	0	0	3.34477e-15
YDR488C	PAC11	23	0	0	3.34477e-15
YJL179W	PFD1	23	0	0	3.34477e-15
YNR010W	CSE2	48	11	22.9167	6.77644e-15
YNR006W	VPS27	48	11	22.9167	6.77644e-15
YPL059W	GRX5	22	0	0	1.42432e-14
YML013C-A	YML013C-A	22	0	0	1.42432e-14
YLR399C	BDF1	21	0	0	6.06544e-14
YKL096C-B	YKL096C-B	21	0	0	6.06544e-14
YOR141C	ARP8	24	1	4.16667	6.22083e-14
YJR053W	BFA1	24	1	4.16667	6.22083e-14
YHR191C	CTF8	24	1	4.16667	6.22083e-14
YAL012W	CYS3	24	1	4.16667	6.22083e-14
YNL153C	GIM3	24	1	4.16667	6.22083e-14
YHR183W	GND1	24	1	4.16667	6.22083e-14
YNL215W	IES2	24	1	4.16667	6.22083e-14
YDR150W	NUM1	24	1	4.16667	6.22083e-14
YBR035C	PDX3	24	1	4.16667	6.22083e-14
YPL079W	RPL21B	24	1	4.16667	6.22083e-14
YIL052C	RPL34B	24	1	4.16667	6.22083e-14
YOR073W	SGO1	24	1	4.16667	6.22083e-14
YPL002C	SNF8	24	1	4.16667	6.22083e-14
YLR410W	VIP1	24	1	4.16667	6.22083e-14
YJR102C	VPS25	24	1	4.16667	6.22083e-14
YLR417W	VPS36	24	1	4.16667	6.22083e-14
YDR417C	YDR417C	24	1	4.16667	6.22083e-14
YLR200W	YKE2	24	1	4.16667	6.22083e-14
YPL045W	VPS16	23	1	4.34783	2.54009e-13
YNL296W	YNL296W	23	1	4.34783	2.54009e-13
YGL206C	CHC1	20	0	0	2.58302e-13
YDL160C	DHH1	20	0	0	2.58302e-13
YEL009C	GCN4	20	0	0	2.58302e-13
YPL174C	NIP100	20	0	0	2.58302e-13
YPL188W	POS5	20	0	0	2.58302e-13
YDR120C	TRM1	20	0	0	2.58302e-13
YML102W	CAC2	22	1	4.54545	1.03529e-12
YDL021W	GPM2	22	1	4.54545	1.03529e-12
YNL162W	RPL42A	22	1	4.54545	1.03529e-12
YPL144W	POC4	19	0	0	1.10004e-12
YER014C-A	BUD25	24	2	8.33333	2.36382e-12
YML112W	CTK3	24	2	8.33333	2.36382e-12
YCL016C	DCC1	24	2	8.33333	2.36382e-12
YKL213C	DOA1	24	2	8.33333	2.36382e-12
YOR123C	LEO1	24	2	8.33333	2.36382e-12
YKR082W	NUP133	24	2	8.33333	2.36382e-12
YER162C	RAD4	24	2	8.33333	2.36382e-12
YJL127C	SPT10	24	2	8.33333	2.36382e-12
YNL107W	YAF9	24	2	8.33333	2.36382e-12
YNL059C	ARP5	18	0	0	4.68487e-12
YKL048C	ELM1	18	0	0	4.68487e-12
YDR532C	KRE28	18	0	0	4.68487e-12
YBL006C	LDB7	18	0	0	4.68487e-12
YBL033C	RIB1	18	0	0	4.68487e-12
YJL080C	SCP160	18	0	0	4.68487e-12
YGR063C	SPT4	18	0	0	4.68487e-12
YPL042C	SSN3	18	0	0	4.68487e-12
YJL006C	CTK2	23	2	8.69565	9.23872e-12
YKL054C	DEF1	17	0	0	1.99526e-11
YJR075W	HOC1	17	0	0	1.99526e-11
YMR091C	NPL6	17	0	0	1.99526e-11
YGR056W	RSC1	22	2	9.09091	3.5971e-11
YGL072C	YGL072C	22	2	9.09091	3.5971e-11
YCL029C	BIK1	24	3	12.5	5.73631e-11
YMR055C	BUB2	24	3	12.5	5.73631e-11
YLR418C	CDC73	24	3	12.5	5.73631e-11
YGL003C	CDH1	24	3	12.5	5.73631e-11
YHR051W	COX6	24	3	12.5	5.73631e-11
YNL133C	FYV6	24	3	12.5	5.73631e-11
YMR293C	HER2	24	3	12.5	5.73631e-11
YMR201C	RAD14	24	3	12.5	5.73631e-11
YHL033C	RPL8A	24	3	12.5	5.73631e-11
YGL244W	RTF1	24	3	12.5	5.73631e-11
YKL212W	SAC1	24	3	12.5	5.73631e-11
YBL007C	SLA1	24	3	12.5	5.73631e-11
YHR041C	SRB2	24	3	12.5	5.73631e-11
YDR495C	VPS3	24	3	12.5	5.73631e-11
YNL241C	ZWF1	24	3	12.5	5.73631e-11
YGL020C	GET1	19	1	5.26316	6.92118e-11
YDR138W	HPR1	16	0	0	8.49796e-11
YDR392W	SPT3	16	0	0	8.49796e-11
YHL038C	CBP2	23	3	13.0435	2.14186e-10
YOL076W	MDM20	18	1	5.55556	2.79504e-10
YDR200C	VPS64	18	1	5.55556	2.79504e-10
YDR435C	PPM1	20	2	10	5.38282e-10
YDL116W	NUP84	22	3	13.6364	7.94958e-10
YGL190C	CDC55	24	4	16.6667	9.98301e-10
YAL044C	GCV3	24	4	16.6667	9.98301e-10
YDR315C	IPK1	24	4	16.6667	9.98301e-10
YOR221C	MCT1	24	4	16.6667	9.98301e-10
YPL022W	RAD1	24	4	16.6667	9.98301e-10
YML095C	RAD10	24	4	16.6667	9.98301e-10
YML011C	RAD33	24	4	16.6667	9.98301e-10
YDL081C	RPP1A	24	4	16.6667	9.98301e-10
YLR357W	RSC2	24	4	16.6667	9.98301e-10
YCR009C	RVS161	24	4	16.6667	9.98301e-10
YML041C	VPS71	24	4	16.6667	9.98301e-10
YDL118W	YDL118W	24	4	16.6667	9.98301e-10
YJR105W	ADO1	14	0	0	1.54163e-09
YPL271W	ATP15	23	4	17.3913	3.55362e-09
YOR290C	SNF2	16	1	6.25	4.51641e-09
YCR002C	CDC10	13	0	0	6.56647e-09
YBR081C	SPT7	13	0	0	6.56647e-09
YOL160W	YOL160W	13	0	0	6.56647e-09
YDR136C	VPS61	20	3	15	1.07297e-08
YJR032W	CPR7	22	4	18.1818	1.25441e-08
YOR197W	MCA1	22	4	18.1818	1.25441e-08
YKL106W	AAT1	24	5	20.8333	1.32638e-08
YGL007W	BRP1	24	5	20.8333	1.32638e-08
YKR054C	DYN1	24	5	20.8333	1.32638e-08
YIL090W	ICE2	24	5	20.8333	1.32638e-08
YER086W	ILV1	24	5	20.8333	1.32638e-08
YGR258C	RAD2	24	5	20.8333	1.32638e-08
YBR111W-A	SUS1	24	5	20.8333	1.32638e-08
YER111C	SWI4	24	5	20.8333	1.32638e-08
YNL315C	ATP11	12	0	0	2.79702e-08
YOR198C	BFR1	12	0	0	2.79702e-08
YOR026W	BUB3	12	0	0	2.79702e-08
YJR074W	MOG1	12	0	0	2.79702e-08
YER099C	PRS2	12	0	0	2.79702e-08
YPR087W	VPS69	12	0	0	2.79702e-08
YEL045C	YEL045C	12	0	0	2.79702e-08
YEL051W	VMA8	19	3	15.7895	3.89629e-08
YFL016C	MDJ1	23	5	21.7391	4.49096e-08
YHL007C	STE20	23	5	21.7391	4.49096e-08
YDR207C	UME6	23	5	21.7391	4.49096e-08
YGL214W	YGL214W	16	2	12.5	1.12843e-07
YER177W	BMH1	24	6	25	1.39847e-07
YER141W	COX15	24	6	25	1.39847e-07
YML094W	GIM5	24	6	25	1.39847e-07
YJR090C	GRR1	24	6	25	1.39847e-07
YGL033W	HOP2	24	6	25	1.39847e-07
YOR269W	PAC1	24	6	25	1.39847e-07
YDR276C	PMP3	24	6	25	1.39847e-07
YDR159W	SAC3	24	6	25	1.39847e-07
YER116C	SLX8	24	6	25	1.39847e-07
YHR178W	STB5	24	6	25	1.39847e-07
YDR485C	VPS72	24	6	25	1.39847e-07
YBL100C	YBL100C	24	6	25	1.39847e-07
YJR039W	YJR039W	24	6	25	1.39847e-07
YLR358C	YLR358C	24	6	25	1.39847e-07
YJL200C	ACO2	20	4	20	1.51896e-07
YDR418W	RPL12B	20	4	20	1.51896e-07
YPL152W	RRD2	20	4	20	1.51896e-07
YEL007W	YEL007W	20	4	20	1.51896e-07
YJL153C	INO1	15	2	13.3333	4.21798e-07
YKL139W	CTK1	23	6	26.087	4.49264e-07
YIL009C-A	EST3	21	5	23.8095	4.97568e-07
YPL084W	BRO1	12	1	8.33333	1.12205e-06
YOR035C	SHE4	12	1	8.33333	1.12205e-06
YOR295W	UAF30	12	1	8.33333	1.12205e-06
YGL188C-A	YGL188C-A	12	1	8.33333	1.12205e-06
YLR089C	ALT1	24	7	29.1667	1.2007e-06
YHR013C	ARD1	24	7	29.1667	1.2007e-06
YKL057C	NUP120	24	7	29.1667	1.2007e-06
YHR075C	PPE1	24	7	29.1667	1.2007e-06
YGL070C	RPB9	24	7	29.1667	1.2007e-06
YGR229C	SMI1	24	7	29.1667	1.2007e-06
YDR334W	SWR1	24	7	29.1667	1.2007e-06
YGR105W	VMA21	24	7	29.1667	1.2007e-06
YJR038C	YJR038C	24	7	29.1667	1.2007e-06
YBR200W	BEM1	20	5	25	1.62424e-06
YEL036C	ANP1	18	4	22.2222	1.75777e-06
YCL005W	LDB16	18	4	22.2222	1.75777e-06
YDR330W	UBX5	18	4	22.2222	1.75777e-06
YNL021W	HDA1	23	7	30.4348	3.64989e-06
YBR231C	SWC5	19	5	26.3158	5.22357e-06
YPR093C	ASR1	24	8	33.3333	8.54827e-06
YPR119W	CLB2	24	8	33.3333	8.54827e-06
YKR024C	DBP7	24	8	33.3333	8.54827e-06
YNL136W	EAF7	24	8	33.3333	8.54827e-06
YMR202W	ERG2	24	8	33.3333	8.54827e-06
YLR056W	ERG3	24	8	33.3333	8.54827e-06
YER040W	GLN3	24	8	33.3333	8.54827e-06
YJL101C	GSH1	24	8	33.3333	8.54827e-06
YLR113W	HOG1	24	8	33.3333	8.54827e-06
YCL061C	MRC1	24	8	33.3333	8.54827e-06
YJR073C	OPI3	24	8	33.3333	8.54827e-06
YKL006W	RPL14A	24	8	33.3333	8.54827e-06
YLR403W	SFP1	24	8	33.3333	8.54827e-06
YGL232W	TAN1	24	8	33.3333	8.54827e-06
YOR068C	VAM10	24	8	33.3333	8.54827e-06
YOR069W	VPS5	24	8	33.3333	8.54827e-06
YJL169W	YJL169W	24	8	33.3333	8.54827e-06
YJL175W	YJL175W	24	8	33.3333	8.54827e-06
YOR200W	YOR200W	24	8	33.3333	8.54827e-06
YDR176W	NGG1	20	6	30	1.3622e-05
YML128C	MSC1	18	5	27.7778	1.65207e-05
YBR184W	YBR184W	16	4	25	1.92168e-05
YOR258W	HNT3	12	2	16.6667	2.07378e-05
YLR079W	SIC1	23	8	34.7826	2.45144e-05
YJL182C	YJL182C	23	8	34.7826	2.45144e-05
YGL115W	SNF4	19	6	31.5789	4.09979e-05
YLR412W	BER1	24	9	37.5	5.11247e-05
YAL021C	CCR4	24	9	37.5	5.11247e-05
YFL001W	DEG1	24	9	37.5	5.11247e-05
YOL012C	HTZ1	24	9	37.5	5.11247e-05
YLR239C	LIP2	24	9	37.5	5.11247e-05
YFL018C	LPD1	24	9	37.5	5.11247e-05
YNL307C	MCK1	24	9	37.5	5.11247e-05
YCL044C	MGR1	24	9	37.5	5.11247e-05
YDR479C	PEX29	24	9	37.5	5.11247e-05
YEL037C	RAD23	24	9	37.5	5.11247e-05
YNL248C	RPA49	24	9	37.5	5.11247e-05
YER120W	SCS2	24	9	37.5	5.11247e-05
YIL030C	SSM4	24	9	37.5	5.11247e-05
YMR304W	UBP15	24	9	37.5	5.11247e-05
YHR060W	VMA22	24	9	37.5	5.11247e-05
YML096W	YML096W	24	9	37.5	5.11247e-05
YBR028C	YPK3	24	9	37.5	5.11247e-05
YOR348C	PUT4	22	8	36.3636	6.88688e-05
YEL031W	SPF1	20	7	35	9.18388e-05
YEL027W	VMA3	20	7	35	9.18388e-05
Filtered
YOL058W	ARG1	24	0	0	7.85481e-16	Needed to synthesize arginine
YJL071W	ARG2	24	0	0	7.85481e-16	Needed to synthesize arginine
YHR018C	ARG4	24	0	0	7.85481e-16	Needed to synthesize arginine
YER069W	ARG5,6	24	0	0	7.85481e-16	Needed to synthesize arginine
YMR062C	ARG7	24	0	0	7.85481e-16	Needed to synthesize arginine
YOR303W	CPA1	24	0	0	7.85481e-16	Needed to synthesize arginine
YOR303W	CPA1	24	0	0	7.85481e-16	Needed to synthesize arginine
YJR109C	CPA2	24	0	0	7.85481e-16	Needed to synthesize arginine
YOR130C	ORT1	24	0	0	7.85481e-16	Needed to synthesize arginine
YER068C-A	YER068C-A	24	0	0	7.85481e-16	Overlaps with ARG5,6
YOR302W	YOR302W	24	0	0	7.85481e-16	CPA1 uORF
YOR302W	YOR302W	24	0	0	7.85481e-16	CPA1 uORF
YBR021W	FUR4	23	0	0	3.34477e-15	Needed for uracil uptake
YBR021W	FUR4	23	0	0	3.34477e-15	Needed for uracil uptake
YER055C	HIS1	12	0	0	2.79702e-08	Needed to synthesize histidine
YKL216W	URA1	21	7	33.3333	3.19841e-05	Needed to synthesize uracil
YLR420W	URA4	23	7	30.4348	3.64989e-06	Needed to synthesize uracil
YEL061C	CIN8	13	0	0	6.56647e-09	In between HXT13 and PRB1
YCL060C	YCL060C	24	7	29.1667	1.2007e-06	ORF has been merged with YCL061C (MRC1)

## Sheet: YKO validations 1
ORF	Gene	YPD_colonies	CanFoa_colonies	%_GCR	p-value		SL with cin8∆	Patch assay	Patch assay (CIN8)	ZYY261 SGA
YJL129C	TRK1	48	0	0	6.26973e-31			decrease	decrease
YLR242C	ARV1	24	0	0	7.85481e-16			decrease	decrease
YGR188C	BUB1	24	0	0	7.85481e-16		yes
YCR063W	BUD31	24	0	0	7.85481e-16			decrease	decrease	x
YLR226W	BUR2	24	0	0	7.85481e-16		yes
YMR198W	CIK1	24	0	0	7.85481e-16			decrease	decrease	x
YMR299C	DYN3	24	0	0	7.85481e-16		yes
YLR233C	EST1	24	0	0	7.85481e-16			ND	ND
YLR318W	EST2	24	0	0	7.85481e-16			ND	ND
YER083C	GET2	24	0	0	7.85481e-16			decrease	decrease
YDL198C	GGC1	24	0	0	7.85481e-16			decrease	decrease	x
YMR294W	JNM1	24	0	0	7.85481e-16		yes
YBL063W	KIP1	24	0	0	7.85481e-16		yes
YLL049W	LDB18	24	0	0	7.85481e-16		yes
YGL086W	MAD1	24	0	0	7.85481e-16		yes
YJL030W	MAD2	24	0	0	7.85481e-16		yes
YJL013C	MAD3	24	0	0	7.85481e-16		yes
YKR048C	NAP1	24	0	0	7.85481e-16			decrease	no change
YPR131C	NAT3	24	0	0	7.85481e-16			decrease	no change	x
YGR078C	PAC10	24	0	0	7.85481e-16		yes
YNR052C	POP2	24	0	0	7.85481e-16		yes
YNL055C	POR1	24	0	0	7.85481e-16			decrease	decrease
YHL011C	PRS3	24	0	0	7.85481e-16			decrease	decrease
YDR195W	REF2	24	0	0	7.85481e-16			decrease	decrease
YDR028C	REG1	24	0	0	7.85481e-16			decrease	no change
YOR014W	RTS1	24	0	0	7.85481e-16		yes
YDL047W	SIT4	24	0	0	7.85481e-16			decrease	decrease
YLR369W	SSQ1	24	0	0	7.85481e-16			decrease	decrease
YCL008C	STP22	24	0	0	7.85481e-16			decrease	no change
YLR182W	SWI6	24	0	0	7.85481e-16			decrease	decrease	x
YDR079C-A	TFB5	24	0	0	7.85481e-16			decrease	decrease
YOL093W	TRM10	24	0	0	7.85481e-16			decrease	decrease
YPL065W	VPS28	24	0	0	7.85481e-16			no change
YDR149C	YDR149C	24	0	0	7.85481e-16			decrease	no change
YML094C-A	YML094C-A	24	0	0	7.85481e-16		yes
YGR285C	ZUO1	24	0	0	7.85481e-16		yes
YEL044W	IES6	23	0	0	3.34477e-15			decrease	decrease
YDR488C	PAC11	23	0	0	3.34477e-15		yes
YJL179W	PFD1	23	0	0	3.34477e-15		yes
YNR010W	CSE2	48	11	22.9167	6.77644e-15			decrease	decrease
YNR006W	VPS27	48	11	22.9167	6.77644e-15			decrease	no change
YPL059W	GRX5	22	0	0	1.42432e-14			decrease	decrease
YML013C-A	YML013C-A	22	0	0	1.42432e-14			decrease	decrease
YLR399C	BDF1	21	0	0	6.06544e-14			decrease	decrease
YKL096C-B	YKL096C-B	21	0	0	6.06544e-14			decrease	decrease
YOR141C	ARP8	24	1	4.16667	6.22083e-14			decrease	ND	x
YJR053W	BFA1	24	1	4.16667	6.22083e-14		yes
YHR191C	CTF8	24	1	4.16667	6.22083e-14		yes
YAL012W	CYS3	24	1	4.16667	6.22083e-14			no change
YNL153C	GIM3	24	1	4.16667	6.22083e-14		yes
YHR183W	GND1	24	1	4.16667	6.22083e-14			decrease	decrease	x
YNL215W	IES2	24	1	4.16667	6.22083e-14			decrease	decrease
YDR150W	NUM1	24	1	4.16667	6.22083e-14		yes
YBR035C	PDX3	24	1	4.16667	6.22083e-14			decrease	decrease
YPL079W	RPL21B	24	1	4.16667	6.22083e-14			decrease	ND
YIL052C	RPL34B	24	1	4.16667	6.22083e-14			decrease	decrease
YOR073W	SGO1	24	1	4.16667	6.22083e-14		yes
YPL002C	SNF8	24	1	4.16667	6.22083e-14			decrease	decrease
YLR410W	VIP1	24	1	4.16667	6.22083e-14			decrease	no change
YJR102C	VPS25	24	1	4.16667	6.22083e-14			no change
YLR417W	VPS36	24	1	4.16667	6.22083e-14			decrease	decrease
YDR417C	YDR417C	24	1	4.16667	6.22083e-14			decrease	decrease
YLR200W	YKE2	24	1	4.16667	6.22083e-14		yes
YPL045W	VPS16	23	1	4.34783	2.54009e-13			decrease	decrease
YNL296W	YNL296W	23	1	4.34783	2.54009e-13			decrease	decrease
YGL206C	CHC1	20	0	0	2.58302e-13			decrease	ND
YDL160C	DHH1	20	0	0	2.58302e-13			decrease	decrease
YEL009C	GCN4	20	0	0	2.58302e-13			decrease	decrease	x
YPL174C	NIP100	20	0	0	2.58302e-13		yes
YPL188W	POS5	20	0	0	2.58302e-13			ND	decrease	x
YDR120C	TRM1	20	0	0	2.58302e-13			decrease	decrease
YML102W	CAC2	22	1	4.54545	1.03529e-12			no change
YDL021W	GPM2	22	1	4.54545	1.03529e-12			decrease	decrease
YNL162W	RPL42A	22	1	4.54545	1.03529e-12			no change
YPL144W	POC4	19	0	0	1.10004e-12			decrease	decrease
YER014C-A	BUD25	24	2	8.33333	2.36382e-12			decrease	decrease
YML112W	CTK3	24	2	8.33333	2.36382e-12			decrease	decrease
YCL016C	DCC1	24	2	8.33333	2.36382e-12		yes
YKL213C	DOA1	24	2	8.33333	2.36382e-12			decrease	no change
YOR123C	LEO1	24	2	8.33333	2.36382e-12			decrease	decrease
YKR082W	NUP133	24	2	8.33333	2.36382e-12			decrease	decrease	x
YER162C	RAD4	24	2	8.33333	2.36382e-12			decrease	decrease
YJL127C	SPT10	24	2	8.33333	2.36382e-12			decrease	decrease
YNL107W	YAF9	24	2	8.33333	2.36382e-12			decrease	decrease
YNL059C	ARP5	18	0	0	4.68487e-12			decrease	ND	x
YKL048C	ELM1	18	0	0	4.68487e-12		yes
YDR532C	KRE28	18	0	0	4.68487e-12		yes
YBL006C	LDB7	18	0	0	4.68487e-12			decrease	decrease
YBL033C	RIB1	18	0	0	4.68487e-12			ND	ND
YJL080C	SCP160	18	0	0	4.68487e-12			ND	ND
YGR063C	SPT4	18	0	0	4.68487e-12			decrease	decrease
YPL042C	SSN3	18	0	0	4.68487e-12			decrease	decrease
YJL006C	CTK2	23	2	8.69565	9.23872e-12			decrease	decrease
YKL054C	DEF1	17	0	0	1.99526e-11			ND	decrease
YJR075W	HOC1	17	0	0	1.99526e-11			decrease	decrease
YMR091C	NPL6	17	0	0	1.99526e-11			decrease	ND
YGR056W	RSC1	22	2	9.09091	3.5971e-11			decrease	decrease
YGL072C	YGL072C	22	2	9.09091	3.5971e-11			decrease	decrease
YCL029C	BIK1	24	3	12.5	5.73631e-11		yes
YMR055C	BUB2	24	3	12.5	5.73631e-11		yes
YLR418C	CDC73	24	3	12.5	5.73631e-11		yes
YGL003C	CDH1	24	3	12.5	5.73631e-11			decrease	decrease
YHR051W	COX6	24	3	12.5	5.73631e-11			decrease	decrease
YNL133C	FYV6	24	3	12.5	5.73631e-11			decrease	decrease	x
YMR293C	HER2	24	3	12.5	5.73631e-11			decrease	no change
YMR201C	RAD14	24	3	12.5	5.73631e-11			decrease	decrease
YHL033C	RPL8A	24	3	12.5	5.73631e-11			decrease	decrease
YGL244W	RTF1	24	3	12.5	5.73631e-11			decrease	decrease
YKL212W	SAC1	24	3	12.5	5.73631e-11			decrease	decrease
YBL007C	SLA1	24	3	12.5	5.73631e-11			decrease	decrease
YHR041C	SRB2	24	3	12.5	5.73631e-11		yes
YDR495C	VPS3	24	3	12.5	5.73631e-11			decrease	decrease
YNL241C	ZWF1	24	3	12.5	5.73631e-11			decrease	decrease
YGL020C	GET1	19	1	5.26316	6.92118e-11			decrease	decrease
YDR138W	HPR1	16	0	0	8.49796e-11			decrease	decrease
YDR392W	SPT3	16	0	0	8.49796e-11			decrease	decrease
YHL038C	CBP2	23	3	13.0435	2.14186e-10			decrease	no change
YOL076W	MDM20	18	1	5.55556	2.79504e-10			decrease	no change	x
YDR200C	VPS64	18	1	5.55556	2.79504e-10			decrease	decrease
YDR435C	PPM1	20	2	10	5.38282e-10			decrease	decrease	x
YDL116W	NUP84	22	3	13.6364	7.94958e-10			decrease	decrease	x
YGL190C	CDC55	24	4	16.6667	9.98301e-10			decrease	decrease
YAL044C	GCV3	24	4	16.6667	9.98301e-10			decrease	decrease
YDR315C	IPK1	24	4	16.6667	9.98301e-10			decrease	decrease
YOR221C	MCT1	24	4	16.6667	9.98301e-10			decrease	decrease
YPL022W	RAD1	24	4	16.6667	9.98301e-10			decrease	decrease
YML095C	RAD10	24	4	16.6667	9.98301e-10			decrease	decrease
YML011C	RAD33	24	4	16.6667	9.98301e-10			decrease	decrease
YDL081C	RPP1A	24	4	16.6667	9.98301e-10			decrease	decrease
YLR357W	RSC2	24	4	16.6667	9.98301e-10			decrease	decrease
YCR009C	RVS161	24	4	16.6667	9.98301e-10			decrease	no change
YML041C	VPS71	24	4	16.6667	9.98301e-10			decrease	decrease
YDL118W	YDL118W	24	4	16.6667	9.98301e-10			decrease	decrease
YJR105W	ADO1	14	0	0	1.54163e-09			decrease	decrease
YPL271W	ATP15	23	4	17.3913	3.55362e-09			decrease	decrease	x
YOR290C	SNF2	16	1	6.25	4.51641e-09			decrease	decrease
YCR002C	CDC10	13	0	0	6.56647e-09			decrease	decrease	x
YBR081C	SPT7	13	0	0	6.56647e-09			decrease	no change
YOL160W	YOL160W	13	0	0	6.56647e-09			decrease	no change
YDR136C	VPS61	20	3	15	1.07297e-08			decrease	no change
YJR032W	CPR7	22	4	18.1818	1.25441e-08			no change
YOR197W	MCA1	22	4	18.1818	1.25441e-08			no change
YKL106W	AAT1	24	5	20.8333	1.32638e-08			no change
YGL007W	BRP1	24	5	20.8333	1.32638e-08			decrease	ND	x
YKR054C	DYN1	24	5	20.8333	1.32638e-08		yes
YIL090W	ICE2	24	5	20.8333	1.32638e-08			decrease	decrease
YER086W	ILV1	24	5	20.8333	1.32638e-08			decrease	decrease
YGR258C	RAD2	24	5	20.8333	1.32638e-08			decrease	decrease
YBR111W-A	SUS1	24	5	20.8333	1.32638e-08			decrease	no change
YER111C	SWI4	24	5	20.8333	1.32638e-08			decrease	decrease
YNL315C	ATP11	12	0	0	2.79702e-08			decrease	decrease
YOR198C	BFR1	12	0	0	2.79702e-08			decrease	decrease
YOR026W	BUB3	12	0	0	2.79702e-08		yes
YJR074W	MOG1	12	0	0	2.79702e-08			decrease	decrease
YER099C	PRS2	12	0	0	2.79702e-08			decrease	decrease
YPR087W	VPS69	12	0	0	2.79702e-08			decrease	ND
YEL045C	YEL045C	12	0	0	2.79702e-08			decrease	decrease
YEL051W	VMA8	19	3	15.7895	3.89629e-08			decrease	decrease
YFL016C	MDJ1	23	5	21.7391	4.49096e-08			decrease	decrease
YHL007C	STE20	23	5	21.7391	4.49096e-08			no change
YDR207C	UME6	23	5	21.7391	4.49096e-08			no change
YGL214W	YGL214W	16	2	12.5	1.12843e-07			decrease	decrease
YER177W	BMH1	24	6	25	1.39847e-07		yes
YER141W	COX15	24	6	25	1.39847e-07			decrease	decrease
YML094W	GIM5	24	6	25	1.39847e-07		yes
YJR090C	GRR1	24	6	25	1.39847e-07			decrease	decrease
YGL033W	HOP2	24	6	25	1.39847e-07			decrease	decrease
YOR269W	PAC1	24	6	25	1.39847e-07		yes
YDR276C	PMP3	24	6	25	1.39847e-07			decrease	decrease
YDR159W	SAC3	24	6	25	1.39847e-07			decrease	decrease
YER116C	SLX8	24	6	25	1.39847e-07			decrease	decrease
YHR178W	STB5	24	6	25	1.39847e-07			decrease	no change
YDR485C	VPS72	24	6	25	1.39847e-07			decrease	no change
YBL100C	YBL100C	24	6	25	1.39847e-07			decrease	decrease
YJR039W	YJR039W	24	6	25	1.39847e-07			decrease	decrease
YLR358C	YLR358C	24	6	25	1.39847e-07			decrease	decrease
YJL200C	ACO2	20	4	20	1.51896e-07			no change
YDR418W	RPL12B	20	4	20	1.51896e-07			decrease	decrease
YPL152W	RRD2	20	4	20	1.51896e-07		yes
YEL007W	YEL007W	20	4	20	1.51896e-07			no change
YJL153C	INO1	15	2	13.3333	4.21798e-07			decrease	decrease
YKL139W	CTK1	23	6	26.087	4.49264e-07			decrease	no change
YIL009C-A	EST3	21	5	23.8095	4.97568e-07			ND
YPL084W	BRO1	12	1	8.33333	1.12205e-06			decrease	decrease
YOR035C	SHE4	12	1	8.33333	1.12205e-06			decrease	decrease
YOR295W	UAF30	12	1	8.33333	1.12205e-06			ND	ND
YGL188C-A	YGL188C-A	12	1	8.33333	1.12205e-06			decrease	decrease
YLR089C	ALT1	24	7	29.1667	1.2007e-06			no change
YHR013C	ARD1	24	7	29.1667	1.2007e-06			no change
YKL057C	NUP120	24	7	29.1667	1.2007e-06		yes
YHR075C	PPE1	24	7	29.1667	1.2007e-06			decrease	no change
YGL070C	RPB9	24	7	29.1667	1.2007e-06			decrease	decrease	x
YGR229C	SMI1	24	7	29.1667	1.2007e-06		yes
YDR334W	SWR1	24	7	29.1667	1.2007e-06			no change
YGR105W	VMA21	24	7	29.1667	1.2007e-06			decrease	decrease
YJR038C	YJR038C	24	7	29.1667	1.2007e-06			no change
YBR200W	BEM1	20	5	25	1.62424e-06			ND	ND
YEL036C	ANP1	18	4	22.2222	1.75777e-06			decrease	decrease
YCL005W	LDB16	18	4	22.2222	1.75777e-06			decrease	decrease
YDR330W	UBX5	18	4	22.2222	1.75777e-06			no change
YNL021W	HDA1	23	7	30.4348	3.64989e-06			no change
YBR231C	SWC5	19	5	26.3158	5.22357e-06			decrease	decrease
YPR093C	ASR1	24	8	33.3333	8.54827e-06			no change
YPR119W	CLB2	24	8	33.3333	8.54827e-06		yes
YKR024C	DBP7	24	8	33.3333	8.54827e-06			decrease	decrease
YNL136W	EAF7	24	8	33.3333	8.54827e-06			decrease	no change
YMR202W	ERG2	24	8	33.3333	8.54827e-06			decrease	decrease
YLR056W	ERG3	24	8	33.3333	8.54827e-06			decrease	decrease
YER040W	GLN3	24	8	33.3333	8.54827e-06			no change
YJL101C	GSH1	24	8	33.3333	8.54827e-06			decrease	decrease
YLR113W	HOG1	24	8	33.3333	8.54827e-06			no change
YCL061C	MRC1	24	8	33.3333	8.54827e-06			decrease	no change
YJR073C	OPI3	24	8	33.3333	8.54827e-06			decrease	decrease
YKL006W	RPL14A	24	8	33.3333	8.54827e-06			no change
YLR403W	SFP1	24	8	33.3333	8.54827e-06			decrease	decrease
YGL232W	TAN1	24	8	33.3333	8.54827e-06			no change
YOR068C	VAM10	24	8	33.3333	8.54827e-06			decrease	decrease
YOR069W	VPS5	24	8	33.3333	8.54827e-06			decrease	decrease
YJL169W	YJL169W	24	8	33.3333	8.54827e-06			no change
YJL175W	YJL175W	24	8	33.3333	8.54827e-06			decrease	decrease
YOR200W	YOR200W	24	8	33.3333	8.54827e-06			decrease	decrease
YDR176W	NGG1	20	6	30	1.3622e-05			decrease	ND
YML128C	MSC1	18	5	27.7778	1.65207e-05			no change
YBR184W	YBR184W	16	4	25	1.92168e-05			no change
YOR258W	HNT3	12	2	16.6667	2.07378e-05			decrease	decrease
YLR079W	SIC1	23	8	34.7826	2.45144e-05			decrease	decrease
YJL182C	YJL182C	23	8	34.7826	2.45144e-05			no change
YGL115W	SNF4	19	6	31.5789	4.09979e-05			decrease	decrease
YLR412W	BER1	24	9	37.5	5.11247e-05			no change
YAL021C	CCR4	24	9	37.5	5.11247e-05			no change
YFL001W	DEG1	24	9	37.5	5.11247e-05			no change
YOL012C	HTZ1	24	9	37.5	5.11247e-05			decrease	decrease
YLR239C	LIP2	24	9	37.5	5.11247e-05			decrease	decrease
YFL018C	LPD1	24	9	37.5	5.11247e-05			decrease	decrease
YNL307C	MCK1	24	9	37.5	5.11247e-05		yes
YCL044C	MGR1	24	9	37.5	5.11247e-05			no change
YDR479C	PEX29	24	9	37.5	5.11247e-05			no change
YEL037C	RAD23	24	9	37.5	5.11247e-05			decrease	decrease
YNL248C	RPA49	24	9	37.5	5.11247e-05			decrease	no change
YER120W	SCS2	24	9	37.5	5.11247e-05			decrease	no change
YIL030C	SSM4	24	9	37.5	5.11247e-05			no change
YMR304W	UBP15	24	9	37.5	5.11247e-05			decrease	no change
YHR060W	VMA22	24	9	37.5	5.11247e-05			decrease	ND	x
YML096W	YML096W	24	9	37.5	5.11247e-05			decrease	decrease
YBR028C	YPK3	24	9	37.5	5.11247e-05			no change
YOR348C	PUT4	22	8	36.3636	6.88688e-05			no change
YEL031W	SPF1	20	7	35	9.18388e-05			ND	ND
YEL027W	VMA3	20	7	35	9.18388e-05			decrease	decrease

## Sheet: YKO validations 2
ORF	Gene	YPD_colonies	CanFoa_colonies	%_GCR	p-value		SL with cin8∆	Patch assay	Patch assay (CIN8)	ZYY261 SGA	FT 1	FT 2	FT 3	FT 4	FT 5	FT 6	GCR rate	Fold increase
YJL129C	TRK1	48	0	0	6.26973e-31			decrease	decrease
YLR242C	ARV1	24	0	0	7.85481e-16			decrease	decrease
YLR233C	EST1	24	0	0	7.85481e-16			ND	ND		2.43733e-08	2.54375e-08	2.63008e-08				2.53705e-08	5.84509
YLR318W	EST2	24	0	0	7.85481e-16			ND	ND		1.40556e-08	3.38475e-08	1.71981e-08				2.17004e-08	4.99953
YER083C	GET2	24	0	0	7.85481e-16			decrease	decrease
YNL055C	POR1	24	0	0	7.85481e-16			decrease	decrease
YHL011C	PRS3	24	0	0	7.85481e-16			decrease	decrease
YDR195W	REF2	24	0	0	7.85481e-16			decrease	decrease
YDL047W	SIT4	24	0	0	7.85481e-16			decrease	decrease
YLR369W	SSQ1	24	0	0	7.85481e-16			decrease	decrease
YDR079C-A	TFB5	24	0	0	7.85481e-16			decrease	decrease		3.31225e-07	5.03373e-07	5.13552e-07				4.49383e-07	103.533
YOL093W	TRM10	24	0	0	7.85481e-16			decrease	decrease
YEL044W	IES6	23	0	0	3.34477e-15			decrease	decrease
YNR010W	CSE2	48	11	22.9167	6.77644e-15			decrease	decrease
YPL059W	GRX5	22	0	0	1.42432e-14			decrease	decrease
YML013C-A	YML013C-A	22	0	0	1.42432e-14			decrease	decrease
YLR399C	BDF1	21	0	0	6.06544e-14			decrease	decrease
YKL096C-B	YKL096C-B	21	0	0	6.06544e-14			decrease	decrease
YNL215W	IES2	24	1	4.16667	6.22083e-14			decrease	decrease
YBR035C	PDX3	24	1	4.16667	6.22083e-14			decrease	decrease
YPL079W	RPL21B	24	1	4.16667	6.22083e-14			decrease	ND
YIL052C	RPL34B	24	1	4.16667	6.22083e-14			decrease	decrease
YPL002C	SNF8	24	1	4.16667	6.22083e-14			decrease	decrease
YLR417W	VPS36	24	1	4.16667	6.22083e-14			decrease	decrease
YDR417C	YDR417C	24	1	4.16667	6.22083e-14			decrease	decrease
YPL045W	VPS16	23	1	4.34783	2.54009e-13			decrease	decrease
YNL296W	YNL296W	23	1	4.34783	2.54009e-13			decrease	decrease
YGL206C	CHC1	20	0	0	2.58302e-13			decrease	ND
YDL160C	DHH1	20	0	0	2.58302e-13			decrease	decrease
YDR120C	TRM1	20	0	0	2.58302e-13			decrease	decrease
YDL021W	GPM2	22	1	4.54545	1.03529e-12			decrease	decrease
YPL144W	POC4	19	0	0	1.10004e-12			decrease	decrease
YER014C-A	BUD25	24	2	8.33333	2.36382e-12			decrease	decrease
YML112W	CTK3	24	2	8.33333	2.36382e-12			decrease	decrease
YOR123C	LEO1	24	2	8.33333	2.36382e-12		no	decrease	decrease		3.41518e-07	3.7229e-07	3.82916e-07				3.65575e-07	84.2244
YER162C	RAD4	24	2	8.33333	2.36382e-12		no	decrease	decrease		7.03046e-07	1.14266e-06	1.59803e-06				1.14791e-06	264.466
YJL127C	SPT10	24	2	8.33333	2.36382e-12			decrease	decrease
YNL107W	YAF9	24	2	8.33333	2.36382e-12			decrease	decrease
YBL006C	LDB7	18	0	0	4.68487e-12			decrease	decrease
YGR063C	SPT4	18	0	0	4.68487e-12			decrease	decrease		2.54473e-07	3.58565e-07	4.75105e-07				3.62714e-07	83.5655
YPL042C	SSN3	18	0	0	4.68487e-12			decrease	decrease
YJL006C	CTK2	23	2	8.69565	9.23872e-12			decrease	decrease		3.20818e-07	2.84285e-07	2.15321e-07				2.73475e-07	63.0056
YKL054C	DEF1	17	0	0	1.99526e-11			ND	decrease
YJR075W	HOC1	17	0	0	1.99526e-11			decrease	decrease
YMR091C	NPL6	17	0	0	1.99526e-11			decrease	ND
YGR056W	RSC1	22	2	9.09091	3.5971e-11			decrease	decrease
YGL072C	YGL072C	22	2	9.09091	3.5971e-11			decrease	decrease
YGL003C	CDH1	24	3	12.5	5.73631e-11			decrease	decrease		4.46775e-06	4.12323e-06	4.94754e-06				4.51284e-06	1039.71
YHR051W	COX6	24	3	12.5	5.73631e-11			decrease	decrease
YMR201C	RAD14	24	3	12.5	5.73631e-11		no	decrease	decrease		7.26173e-07	1.6721e-06	1.55744e-06				1.31857e-06	303.784
YHL033C	RPL8A	24	3	12.5	5.73631e-11			decrease	decrease
YGL244W	RTF1	24	3	12.5	5.73631e-11		no	decrease	decrease		4.12156e-07	5.07508e-07	5.66189e-07				4.95284e-07	114.108
YKL212W	SAC1	24	3	12.5	5.73631e-11			decrease	decrease
YBL007C	SLA1	24	3	12.5	5.73631e-11			decrease	decrease
YDR495C	VPS3	24	3	12.5	5.73631e-11			decrease	decrease
YNL241C	ZWF1	24	3	12.5	5.73631e-11			decrease	decrease
YGL020C	GET1	19	1	5.26316	6.92118e-11			decrease	decrease
YDR138W	HPR1	16	0	0	8.49796e-11			decrease	decrease
YDR392W	SPT3	16	0	0	8.49796e-11			decrease	decrease
YDR200C	VPS64	18	1	5.55556	2.79504e-10			decrease	decrease
YGL190C	CDC55	24	4	16.6667	9.98301e-10			decrease	decrease
YAL044C	GCV3	24	4	16.6667	9.98301e-10			decrease	decrease
YDR315C	IPK1	24	4	16.6667	9.98301e-10			decrease	decrease
YOR221C	MCT1	24	4	16.6667	9.98301e-10			decrease	decrease
YPL022W	RAD1	24	4	16.6667	9.98301e-10		no	decrease	decrease		7.88344e-07	8.36842e-07	7.43058e-07	1.33592e-06	1.18828e-06	1.01454e-06	9.84497e-07	226.818
YML095C	RAD10	24	4	16.6667	9.98301e-10		no	decrease	decrease		8.15528e-07	1.50158e-06	2.43057e-06				1.58256e-06	364.605
YML011C	RAD33	24	4	16.6667	9.98301e-10		no	decrease	decrease		1.06008e-06	2.71022e-06	1.85164e-06				1.87398e-06	431.745
YDL081C	RPP1A	24	4	16.6667	9.98301e-10			decrease	decrease
YLR357W	RSC2	24	4	16.6667	9.98301e-10			decrease	decrease
YML041C	VPS71	24	4	16.6667	9.98301e-10			decrease	decrease
YDL118W	YDL118W	24	4	16.6667	9.98301e-10			decrease	decrease
YJR105W	ADO1	14	0	0	1.54163e-09			decrease	decrease
YOR290C	SNF2	16	1	6.25	4.51641e-09			decrease	decrease
YIL090W	ICE2	24	5	20.8333	1.32638e-08			decrease	decrease
YER086W	ILV1	24	5	20.8333	1.32638e-08			decrease	decrease
YGR258C	RAD2	24	5	20.8333	1.32638e-08		no	decrease	decrease		1.04793e-06	1.50509e-06	1.57991e-06				1.37764e-06	317.394
YER111C	SWI4	24	5	20.8333	1.32638e-08			decrease	decrease
YNL315C	ATP11	12	0	0	2.79702e-08			decrease	decrease
YOR198C	BFR1	12	0	0	2.79702e-08			decrease	decrease
YJR074W	MOG1	12	0	0	2.79702e-08			decrease	decrease
YER099C	PRS2	12	0	0	2.79702e-08			decrease	decrease
YPR087W	VPS69	12	0	0	2.79702e-08			decrease	ND
YEL045C	YEL045C	12	0	0	2.79702e-08			decrease	decrease
YEL051W	VMA8	19	3	15.7895	3.89629e-08			decrease	decrease
YFL016C	MDJ1	23	5	21.7391	4.49096e-08			decrease	decrease
YGL214W	YGL214W	16	2	12.5	1.12843e-07			decrease	decrease
YER141W	COX15	24	6	25	1.39847e-07			decrease	decrease
YJR090C	GRR1	24	6	25	1.39847e-07			decrease	decrease
YGL033W	HOP2	24	6	25	1.39847e-07			decrease	decrease
YDR276C	PMP3	24	6	25	1.39847e-07			decrease	decrease
YDR159W	SAC3	24	6	25	1.39847e-07			decrease	decrease
YER116C	SLX8	24	6	25	1.39847e-07			decrease	decrease		7.02292e-06	5.85506e-06	7.59295e-06				6.82364e-06	4166.15
YBL100C	YBL100C	24	6	25	1.39847e-07			decrease	decrease
YJR039W	YJR039W	24	6	25	1.39847e-07			decrease	decrease
YLR358C	YLR358C	24	6	25	1.39847e-07			decrease	decrease
YDR418W	RPL12B	20	4	20	1.51896e-07			decrease	decrease
YJL153C	INO1	15	2	13.3333	4.21798e-07			decrease	decrease
YIL009C-A	EST3	21	5	23.8095	4.97568e-07			ND			1.26287e-08	2.31961e-08	2.73428e-08				2.10558e-08	4.85104
YPL084W	BRO1	12	1	8.33333	1.12205e-06			decrease	decrease
YOR035C	SHE4	12	1	8.33333	1.12205e-06			decrease	decrease
YGL188C-A	YGL188C-A	12	1	8.33333	1.12205e-06			decrease	decrease
YGR105W	VMA21	24	7	29.1667	1.2007e-06			decrease	decrease
YEL036C	ANP1	18	4	22.2222	1.75777e-06			decrease	decrease
YCL005W	LDB16	18	4	22.2222	1.75777e-06			decrease	decrease
YBR231C	SWC5	19	5	26.3158	5.22357e-06			decrease	decrease
YKR024C	DBP7	24	8	33.3333	8.54827e-06			decrease	decrease
YMR202W	ERG2	24	8	33.3333	8.54827e-06			decrease	decrease
YLR056W	ERG3	24	8	33.3333	8.54827e-06			decrease	decrease
YJL101C	GSH1	24	8	33.3333	8.54827e-06			decrease	decrease
YJR073C	OPI3	24	8	33.3333	8.54827e-06			decrease	decrease
YLR403W	SFP1	24	8	33.3333	8.54827e-06			decrease	decrease
YOR068C	VAM10	24	8	33.3333	8.54827e-06			decrease	decrease
YOR069W	VPS5	24	8	33.3333	8.54827e-06			decrease	decrease
YJL175W	YJL175W	24	8	33.3333	8.54827e-06			decrease	decrease
YOR200W	YOR200W	24	8	33.3333	8.54827e-06			decrease	decrease
YDR176W	NGG1	20	6	30	1.3622e-05			decrease	ND
YOR258W	HNT3	12	2	16.6667	2.07378e-05			decrease	decrease
YLR079W	SIC1	23	8	34.7826	2.45144e-05			decrease	decrease		3.55931e-06	6.82255e-06	3.17418e-06				4.51868e-06	2758.86
YGL115W	SNF4	19	6	31.5789	4.09979e-05			decrease	decrease
YOL012C	HTZ1	24	9	37.5	5.11247e-05			decrease	decrease
YLR239C	LIP2	24	9	37.5	5.11247e-05			decrease	decrease
YFL018C	LPD1	24	9	37.5	5.11247e-05			decrease	decrease
YEL037C	RAD23	24	9	37.5	5.11247e-05		no	decrease	decrease		1.23911e-06	1.88313e-06	1.98046e-06				1.7009e-06	391.868
YML096W	YML096W	24	9	37.5	5.11247e-05			decrease	decrease
YEL027W	VMA3	20	7	35	9.18388e-05			decrease	decrease
										WT, no ITS	5.41233e-09	2.9125e-09	5.81331e-09	4.62903e-09	3.99396e-09	3.28175e-09	4.34048e-09	1
										W303 WT, no ITS	1.37638e-09	2.16999e-09	1.36727e-09				1.63788e-09	1

## Sheet: Final YKO hits
ORF	Gene	YPD_colonies	CanFoa_colonies	%_GCR	p-value	FT 1	FT 2	FT 3	FT 4	FT 5	FT 6	GCR rate	Fold increase
YJL129C	TRK1	48	0	0	6.26973e-31
YLR242C	ARV1	24	0	0	7.85481e-16
YLR233C	EST1	24	0	0	7.85481e-16	2.43733e-08	2.54375e-08	2.63008e-08				2.53705e-08	5.38342
YLR318W	EST2	24	0	0	7.85481e-16	1.40556e-08	3.38475e-08	1.71981e-08				2.17004e-08	4.60465
YER083C	GET2	24	0	0	7.85481e-16
YNL055C	POR1	24	0	0	7.85481e-16
YHL011C	PRS3	24	0	0	7.85481e-16
YDR195W	REF2	24	0	0	7.85481e-16
YDL047W	SIT4	24	0	0	7.85481e-16
YLR369W	SSQ1	24	0	0	7.85481e-16
YDR079C-A	TFB5	24	0	0	7.85481e-16	3.31225e-07	5.03373e-07	5.13552e-07				4.49383e-07	95.3555
YOL093W	TRM10	24	0	0	7.85481e-16
YEL044W	IES6	23	0	0	3.34477e-15
YNR010W	CSE2	48	11	22.9167	6.77644e-15
YPL059W	GRX5	22	0	0	1.42432e-14
YML013C-A	YML013C-A	22	0	0	1.42432e-14
YLR399C	BDF1	21	0	0	6.06544e-14
YKL096C-B	YKL096C-B	21	0	0	6.06544e-14
YNL215W	IES2	24	1	4.16667	6.22083e-14
YBR035C	PDX3	24	1	4.16667	6.22083e-14
YPL079W	RPL21B	24	1	4.16667	6.22083e-14
YIL052C	RPL34B	24	1	4.16667	6.22083e-14
YPL002C	SNF8	24	1	4.16667	6.22083e-14
YLR417W	VPS36	24	1	4.16667	6.22083e-14
YDR417C	YDR417C	24	1	4.16667	6.22083e-14
YPL045W	VPS16	23	1	4.34783	2.54009e-13
YNL296W	YNL296W	23	1	4.34783	2.54009e-13
YGL206C	CHC1	20	0	0	2.58302e-13
YDL160C	DHH1	20	0	0	2.58302e-13
YDR120C	TRM1	20	0	0	2.58302e-13
YDL021W	GPM2	22	1	4.54545	1.03529e-12
YPL144W	POC4	19	0	0	1.10004e-12
YER014C-A	BUD25	24	2	8.33333	2.36382e-12
YML112W	CTK3	24	2	8.33333	2.36382e-12
YOR123C	LEO1	24	2	8.33333	2.36382e-12	3.41518e-07	3.7229e-07	3.82916e-07				3.65575e-07	77.572
YER162C	RAD4	24	2	8.33333	2.36382e-12	7.03046e-07	1.14266e-06	1.59803e-06				1.14791e-06	243.578
YJL127C	SPT10	24	2	8.33333	2.36382e-12
YNL107W	YAF9	24	2	8.33333	2.36382e-12
YBL006C	LDB7	18	0	0	4.68487e-12
YGR063C	SPT4	18	0	0	4.68487e-12	2.54473e-07	3.58565e-07	4.75105e-07				3.62714e-07	76.9651
YPL042C	SSN3	18	0	0	4.68487e-12
YJL006C	CTK2	23	2	8.69565	9.23872e-12	3.20818e-07	2.84285e-07	2.15321e-07				2.73475e-07	58.0291
YKL054C	DEF1	17	0	0	1.99526e-11
YJR075W	HOC1	17	0	0	1.99526e-11
YMR091C	NPL6	17	0	0	1.99526e-11
YGR056W	RSC1	22	2	9.09091	3.5971e-11
YGL072C	YGL072C	22	2	9.09091	3.5971e-11
YHR051W	COX6	24	3	12.5	5.73631e-11
YMR201C	RAD14	24	3	12.5	5.73631e-11	7.26173e-07	1.6721e-06	1.55744e-06				1.31857e-06	279.79
YHL033C	RPL8A	24	3	12.5	5.73631e-11
YGL244W	RTF1	24	3	12.5	5.73631e-11	4.12156e-07	5.07508e-07	5.66189e-07				4.95284e-07	105.095
YKL212W	SAC1	24	3	12.5	5.73631e-11
YBL007C	SLA1	24	3	12.5	5.73631e-11
YDR495C	VPS3	24	3	12.5	5.73631e-11
YNL241C	ZWF1	24	3	12.5	5.73631e-11
YGL020C	GET1	19	1	5.26316	6.92118e-11
YDR138W	HPR1	16	0	0	8.49796e-11
YDR392W	SPT3	16	0	0	8.49796e-11
YDR200C	VPS64	18	1	5.55556	2.79504e-10
YGL190C	CDC55	24	4	16.6667	9.98301e-10
YAL044C	GCV3	24	4	16.6667	9.98301e-10
YDR315C	IPK1	24	4	16.6667	9.98301e-10
YOR221C	MCT1	24	4	16.6667	9.98301e-10
YPL022W	RAD1	24	4	16.6667	9.98301e-10	7.88344e-07	8.36842e-07	7.43058e-07	1.33592e-06	1.18828e-06	1.01454e-06	9.84497e-07	208.902
YML095C	RAD10	24	4	16.6667	9.98301e-10	8.15528e-07	1.50158e-06	2.43057e-06				1.58256e-06	335.807
YML011C	RAD33	24	4	16.6667	9.98301e-10	1.06008e-06	2.71022e-06	1.85164e-06				1.87398e-06	397.644
YDL081C	RPP1A	24	4	16.6667	9.98301e-10
YLR357W	RSC2	24	4	16.6667	9.98301e-10
YML041C	VPS71	24	4	16.6667	9.98301e-10
YDL118W	YDL118W	24	4	16.6667	9.98301e-10
YJR105W	ADO1	14	0	0	1.54163e-09
YOR290C	SNF2	16	1	6.25	4.51641e-09
YIL090W	ICE2	24	5	20.8333	1.32638e-08
YER086W	ILV1	24	5	20.8333	1.32638e-08
YGR258C	RAD2	24	5	20.8333	1.32638e-08	1.04793e-06	1.50509e-06	1.57991e-06				1.37764e-06	292.325
YER111C	SWI4	24	5	20.8333	1.32638e-08
YNL315C	ATP11	12	0	0	2.79702e-08
YOR198C	BFR1	12	0	0	2.79702e-08
YJR074W	MOG1	12	0	0	2.79702e-08
YER099C	PRS2	12	0	0	2.79702e-08
YPR087W	VPS69	12	0	0	2.79702e-08
YEL045C	YEL045C	12	0	0	2.79702e-08
YEL051W	VMA8	19	3	15.7895	3.89629e-08
YFL016C	MDJ1	23	5	21.7391	4.49096e-08
YGL214W	YGL214W	16	2	12.5	1.12843e-07
YER141W	COX15	24	6	25	1.39847e-07
YJR090C	GRR1	24	6	25	1.39847e-07
YGL033W	HOP2	24	6	25	1.39847e-07
YDR276C	PMP3	24	6	25	1.39847e-07
YDR159W	SAC3	24	6	25	1.39847e-07
YBL100C	YBL100C	24	6	25	1.39847e-07
YJR039W	YJR039W	24	6	25	1.39847e-07
YLR358C	YLR358C	24	6	25	1.39847e-07
YDR418W	RPL12B	20	4	20	1.51896e-07
YJL153C	INO1	15	2	13.3333	4.21798e-07
YIL009C-A	EST3	21	5	23.8095	4.97568e-07	1.26287e-08	2.31961e-08	2.73428e-08				2.10558e-08	4.46788
YPL084W	BRO1	12	1	8.33333	1.12205e-06
YOR035C	SHE4	12	1	8.33333	1.12205e-06
YGL188C-A	YGL188C-A	12	1	8.33333	1.12205e-06
YGR105W	VMA21	24	7	29.1667	1.2007e-06
YEL036C	ANP1	18	4	22.2222	1.75777e-06
YCL005W	LDB16	18	4	22.2222	1.75777e-06
YBR231C	SWC5	19	5	26.3158	5.22357e-06
YKR024C	DBP7	24	8	33.3333	8.54827e-06
YMR202W	ERG2	24	8	33.3333	8.54827e-06
YLR056W	ERG3	24	8	33.3333	8.54827e-06
YJL101C	GSH1	24	8	33.3333	8.54827e-06
YJR073C	OPI3	24	8	33.3333	8.54827e-06
YLR403W	SFP1	24	8	33.3333	8.54827e-06
YOR068C	VAM10	24	8	33.3333	8.54827e-06
YOR069W	VPS5	24	8	33.3333	8.54827e-06
YJL175W	YJL175W	24	8	33.3333	8.54827e-06
YOR200W	YOR200W	24	8	33.3333	8.54827e-06
YDR176W	NGG1	20	6	30	1.3622e-05
YOR258W	HNT3	12	2	16.6667	2.07378e-05
YGL115W	SNF4	19	6	31.5789	4.09979e-05
YOL012C	HTZ1	24	9	37.5	5.11247e-05
YLR239C	LIP2	24	9	37.5	5.11247e-05
YFL018C	LPD1	24	9	37.5	5.11247e-05
YEL037C	RAD23	24	9	37.5	5.11247e-05	1.23911e-06	1.88313e-06	1.98046e-06				1.7009e-06	360.917
YML096W	YML096W	24	9	37.5	5.11247e-05
YEL027W	VMA3	20	7	35	9.18388e-05
					WT, no ITS	5.41233e-09	2.9125e-09	5.81331e-09	4.62903e-09	3.99396e-09	3.28175e-09	4.71271e-09	1

## Sheet: Raw ts data
ORF	Gene	Mutation	YPD_colonies	CanFoa_colonies	%_GCR	p-value
YHR191C	CTF8	ctf8-9	24	0	0	8.7471e-14
YGR113W	DAM1	dam1-1	24	0	0	8.7471e-14
YPL209C	IPL1	ipl1-1	24	0	0	8.7471e-14
YPL209C	IPL1	ipl1-1	24	0	0	8.7471e-14
YPL209C	IPL1	ipl1-2	24	0	0	8.7471e-14
YPL209C	IPL1	ipl1-2	24	0	0	8.7471e-14
YDR113C	PDS1	pds1-128	24	0	0	8.7471e-14
YOR329C	SCD5	scd5-D338	24	0	0	8.7471e-14
YBR156C	SLI15	sli15-3	24	0	0	8.7471e-14
YDR088C	SLU7	slu7-ts2	24	0	0	8.7471e-14
YOR236W	DFR1	dfr1-td	23	0	0	3.05922e-13
YBR156C	SLI15	sli15-3	23	0	0	3.05922e-13
YLR298C	YHC1	yhc1-2	23	0	0	3.05922e-13
YGL061C	DUO1	duo1-2	22	0	0	1.07001e-12
YGR091W	PRP31	prp31-ts	22	0	0	1.07001e-12
YML049C	RSE1	rse1-1	22	0	0	1.07001e-12
YOR329C	SCD5	scd5-PP1D2	22	0	0	1.07001e-12
YDL008W	APC11	apc11-22	21	0	0	3.74277e-12
YHR036W	BRL1	brl1-C371R	21	0	0	3.74277e-12
YLR310C	CDC25	cdc25-1	21	0	0	3.74277e-12
YBR135W	CKS1	cks1-35	21	0	0	3.74277e-12
YHR186C	KOG1	kog1-1	21	0	0	3.74277e-12
YLR086W	SMC4	smc4-1	21	0	0	3.74277e-12
YPL255W	BBP1	bbp1-1	20	0	0	1.30927e-11
YLL031C	GPI13	gpi13-4	20	0	0	1.30927e-11
YBR236C	ABD1	abd1-8	19	0	0	4.58031e-11
YFL039C	ACT1	act1-105	18	0	0	1.60247e-10
YMR001C	CDC5	cdc5-1	18	0	0	1.60247e-10
YGL130W	CEG1	ceg1-34	18	0	0	1.60247e-10
YGR113W	DAM1	dam1-1	18	0	0	1.60247e-10
YNL258C	DSL1	dsl1-DC30	18	0	0	1.60247e-10
YMR296C	LCB1	lcb1-10	18	0	0	1.60247e-10
YPL093W	NOG1	nog1-1	18	0	0	1.60247e-10
YHR088W	RPF1	rpf1-1	18	0	0	1.60247e-10
YKL112W	ABF1	abf1-103	17	0	0	5.6068e-10
YFL039C	ACT1	act1-122	17	0	0	5.6068e-10
YPR161C	SGV1	sgv1-23	17	0	0	5.6068e-10
YOL094C	RFC4	rfc4-20	16	0	0	1.96187e-09
YBL093C	ROX3	rox3-182	16	0	0	1.96187e-09
YPR161C	SGV1	sgv1-80	16	0	0	1.96187e-09
YGL130W	CEG1	ceg1-3	15	0	0	6.86522e-09
YLL031C	GPI13	gpi13-4	15	0	0	6.86522e-09
YNL102W	POL1	pol1-17	14	0	0	2.40253e-08
YBR058C-A	TSC3	tsc3-2	14	0	0	2.40253e-08
YCR002C	CDC10	cdc10-5	13	0	0	8.40839e-08
YNL272C	SEC2	sec2-41	13	0	0	8.40839e-08
YFL039C	ACT1	act1-105	12	0	0	2.94298e-07
YCR002C	CDC10	cdc10-5	12	0	0	2.94298e-07
YGL130W	CEG1	ceg1-C354	12	0	0	2.94298e-07
YOR046C	DBP5	dbp5-1	12	0	0	2.94298e-07
YJL050W	MTR4	mtr4-1	12	0	0	2.94298e-07
YIL115C	NUP159	nup159-1	12	0	0	2.94298e-07
YBR087W	RFC5	rfc5-1	12	0	0	2.94298e-07
YPR110C	RPC40	rpc40-V78R	12	0	0	2.94298e-07
YPR161C	SGV1	sgv1-35	12	0	0	2.94298e-07
YKL042W	SPC42	spc42-10	12	0	0	2.94298e-07
YLR045C	STU2	stu2-10	12	0	0	2.94298e-07
YGR002C	SWC4	swc4-4	12	0	0	2.94298e-07
YOR074C	CDC21	cdc21-1	24	1	4.16667	5.3303e-12
YBR135W	CKS1	cks1-38	24	1	4.16667	5.3303e-12
YHR191C	CTF8	ctf8-162	24	1	4.16667	5.3303e-12
YNL216W	RAP1	rap1-1	24	1	4.16667	5.3303e-12
YLL003W	SFI1	sfi1-7	24	1	4.16667	5.3303e-12
YPR161C	SGV1	sgv1-80	24	1	4.16667	5.3303e-12
YER148W	SPT15	spt15-I143N	24	1	4.16667	5.3303e-12
YDL143W	CCT4	cct4-1	23	1	4.34783	1.78799e-11
YMR308C	PSE1	pse1-34	23	1	4.34783	1.78799e-11
YDL165W	CDC36	cdc36-16	22	1	4.54545	5.98708e-11
YGL075C	MPS2	mps2-1	22	1	4.54545	5.98708e-11
YLR086W	SMC4	smc4-1	22	1	4.54545	5.98708e-11
YDR510W	SMT3	smt3-331	21	1	4.7619	2.00091e-10
YHR036W	BRL1	brl1-C371S	20	1	5	6.673e-10
YLL031C	GPI13	gpi13-4	20	1	5	6.673e-10
YER133W	GLC7	glc7-10	19	1	5.26316	2.22024e-09
YHR191C	CTF8	ctf8-162	18	1	5.55556	7.36804e-09
YPR161C	SGV1	sgv1-35	18	1	5.55556	7.36804e-09
YGR172C	YIP1	yip1-4	18	1	5.55556	7.36804e-09
YHR005C	GPA1	gpa1-ts	16	1	6.25	8.04155e-08
YBL034C	STU1	stu1-6	24	2	8.33333	1.55926e-10
YDR212W	TCP1	tcp1-2	24	2	8.33333	1.55926e-10
YPL020C	ULP1	ulp1-333	24	2	8.33333	1.55926e-10
YDR208W	MSS4	mss4-102	12	1	8.33333	9.12425e-06
YDL030W	PRP9	prp9-ts	12	1	8.33333	9.12425e-06
YDR437W	GPI19	gpi19-2	23	2	8.69565	5.00775e-10
YGL130W	CEG1	ceg1-ts	22	2	9.09091	1.60229e-09
YPL082C	MOT1	mot1-1033	22	2	9.09091	1.60229e-09
YOR074C	CDC21	cdc21-1	20	2	10	1.61967e-08
YPL124W	SPC29	spc29-20	18	2	11.1111	1.60484e-07
YCR042C	TAF2	taf2-1	17	2	11.7647	5.00675e-07
YHR164C	DNA2	dna2-1	24	3	12.5	2.91472e-09
YKL172W	EBP2	ebp2-1	24	3	12.5	2.91472e-09
YML031W	NDC1	ndc1-4	24	3	12.5	2.91472e-09
YMR117C	SPC24	spc24 4-2	24	3	12.5	2.91472e-09
YAL041W	CDC24	cdc24-5	16	2	12.5	1.55122e-06
YJL019W	MPS3	mps3-1	16	2	12.5	1.55122e-06
YDR510W	SMT3	smt3-331	23	3	13.0435	8.94576e-09
YDL028C	MPS1	mps1-3796	20	3	15	2.49048e-07
YOR074C	CDC21	cdc21-1	13	2	15.3846	4.38149e-05
YDR188W	CCT6	cct6-18	24	4	16.6667	3.9101e-08
YDR182W	CDC1	cdc1-4	24	4	16.6667	3.9101e-08
YDL028C	MPS1	mps1-3796	24	4	16.6667	3.9101e-08
YPR133C	SPN1	spn1-K192N	24	4	16.6667	3.9101e-08
YBL034C	STU1	stu1-8	24	4	16.6667	3.9101e-08
YGL116W	CDC20	cdc20-1	18	3	16.6667	2.20163e-06
YPR161C	SGV1	sgv1-35	18	3	16.6667	2.20163e-06
YFR028C	CDC14	cdc14-3	12	2	16.6667	0.000130566
YFL034C-B	MOB2	mob2-14	23	4	17.3913	1.14451e-07
YLR249W	YEF3	yef3-F650S	23	4	17.3913	1.14451e-07
YNL207W	RIO2	rio2-1	17	3	17.6471	6.45378e-06
YAL041W	CDC24	cdc24-5	22	4	18.1818	3.32255e-07
YGR092W	DBF2	dbf2-2	22	4	18.1818	3.32255e-07
YFR028C	CDC14	cdc14-1	16	3	18.75	1.87106e-05
YPR103W	PRE2	pre2-1	20	4	20	2.72247e-06
YOR174W	MED4	med4-6	24	5	20.8333	4.00783e-07
YDL028C	MPS1	mps1-1	24	5	20.8333	4.00783e-07
YGR006W	PRP18	prp18-ts	24	5	20.8333	4.00783e-07
YBL034C	STU1	stu1-5	24	5	20.8333	4.00783e-07
YFR028C	CDC14	cdc14-3	14	3	21.4286	0.000151197
YOR236W	DFR1	dfr1-td	23	5	21.7391	1.11635e-06
YHR036W	BRL1	brl1-C371R	18	4	22.2222	2.13363e-05
YEL034W	HYP2	hyp2-2	18	4	22.2222	2.13363e-05
YDL030W	PRP9	prp9-1	18	4	22.2222	2.13363e-05
YMR308C	PSE1	pse1-41	17	4	23.5294	5.85455e-05
YLR272C	YCS4	ycs4-1	17	4	23.5294	5.85455e-05
YFL008W	SMC1	smc1-259	21	5	23.8095	8.37568e-06
YDL220C	CDC13	cdc13-1	24	6	25	3.26305e-06
YOR074C	CDC21	cdc21-1	24	6	25	3.26305e-06
YPL228W	CET1	cet1-15	24	6	25	3.26305e-06
YFL034C-B	MOB2	mob2-11	24	6	25	3.26305e-06
YGR006W	PRP18	prp18-1202	24	6	25	3.26305e-06
YMR005W	TAF4	taf4-18	24	6	25	3.26305e-06
YDR437W	GPI19	gpi19-2	20	5	25	2.25076e-05
YLL031C	GPI13	gpi13-4	16	4	25	0.00015815
YKL112W	ABF1	abf1-102	12	3	25	0.00114297
YFL039C	ACT1	act1-133	12	3	25	0.00114297
YPL093W	NOG1	nog1-1	12	3	25	0.00114297
YOR236W	DFR1	dfr1-td	22	6	27.2727	2.2508e-05
YBR160W	CDC28	cdc28-1	18	5	27.7778	0.000155289
YBR160W	CDC28	cdc28-4	18	5	27.7778	0.000155289
YDR145W	TAF12	taf12-L446A	18	5	27.7778	0.000155289
YPR034W	ARP7	arp7-E411K	24	7	29.1667	2.16591e-05
YPR034W	ARP7	arp7-E411K	24	7	29.1667	2.16591e-05
YGL116W	CDC20	cdc20-1	24	7	29.1667	2.16591e-05
YJR057W	CDC8	cdc8-2	24	7	29.1667	2.16591e-05
YFL034C-B	MOB2	mob2-14	24	7	29.1667	2.16591e-05
YGR156W	PTI1	pti1-ts7	24	7	29.1667	2.16591e-05
YBL034C	STU1	stu1-12	24	7	29.1667	2.16591e-05
YML064C	TEM1	tem1-3	24	7	29.1667	2.16591e-05
YGR172C	YIP1	yip1-4	24	7	29.1667	2.16591e-05
YMR028W	TAP42	tap42-11	23	7	30.4348	5.42324e-05
YPR183W	DPM1	dpm1-6	13	4	30.7692	0.00277025
YOL123W	HRP1	hrp1-1	13	4	30.7692	0.00277025
YIL046W	MET30	met30-9	13	4	30.7692	0.00277025
YLR078C	BOS1	bos1-1	24	8	33.3333	0.000119379
YDR168W	CDC37	cdc37-ts	24	8	33.3333	0.000119379
YIL026C	IRR1	irr1-1	24	8	33.3333	0.000119379
YDL003W	MCD1	mcd1-73	24	8	33.3333	0.000119379
YBR202W	MCM7	cdc47-ts	24	8	33.3333	0.000119379
YHR058C	MED6	med6-ts	24	8	33.3333	0.000119379
YKL045W	PRI2	pri2-1	24	8	33.3333	0.000119379
YBL034C	STU1	stu1-5	24	8	33.3333	0.000119379
YGL116W	CDC20	cdc20-1	18	6	33.3333	0.000881021
YHR164C	DNA2	dna2-1	18	6	33.3333	0.000881021
YML069W	POB3	pob3-7	18	6	33.3333	0.000881021
YOL135C	MED7	med7-141	12	4	33.3333	0.00684072
YLR321C	SFH1	sfh1-1	23	8	34.7826	0.000282251
YER018C	SPC25	spc25-1	23	8	34.7826	0.000282251
YOR236W	DFR1	dfr1-td	17	6	35.2941	0.00209099
YFL039C	ACT1	act1-132	24	9	37.5	0.000553706
YJR057W	CDC8	cdc8-1	24	9	37.5	0.000553706
YBR109C	CMD1	cmd1-1	24	9	37.5	0.000553706
YGR120C	COG2	cog2-1	24	9	37.5	0.000553706
YOR244W	ESA1	esa1-D414	24	9	37.5	0.000553706
YPL076W	GPI2	gpi2-1-7B	24	9	37.5	0.000553706
YNL061W	NOP2	nop2-4	24	9	37.5	0.000553706
YDR013W	PSF1	psf1-1	24	9	37.5	0.000553706
YDL140C	RPO21	rpo21-1	24	9	37.5	0.000553706
YER125W	RSP5	rsp5-1	24	9	37.5	0.000553706
YJL074C	SMC3	smc3-1	24	9	37.5	0.000553706
YDR292C	SRP101	srp101-47	24	9	37.5	0.000553706
YDR212W	TCP1	tcp1-1	24	9	37.5	0.000553706
YJR065C	ARP3	arp3-F306G	16	6	37.5	0.00483216
YNL261W	ORC5	orc5-70	13	5	38.4615	0.0133535
YPR161C	SGV1	sgv1-23	18	7	38.8889	0.00399238
YPR161C	SGV1	sgv1-80	18	7	38.8889	0.00399238
YKL173W	SNU114	snu114-40	18	7	38.8889	0.00399238
YHR107C	CDC12	cdc12-1	23	9	39.1304	0.00123246
YDL220C	CDC13	cdc13-1	23	9	39.1304	0.00123246
YDR052C	DBF4	dbf4-1	23	9	39.1304	0.00123246
YFL039C	ACT1	act1-159	20	8	40	0.0032775
YNL262W	POL2	pol2-12	20	8	40	0.0032775
YFL039C	ACT1	act1-136	24	10	41.6667	0.00218271
YFL039C	ACT1	act1-3	24	10	41.6667	0.00218271
YDL220C	CDC13	cdc13-1	24	10	41.6667	0.00218271
YDL165W	CDC36	cdc36-16	24	10	41.6667	0.00218271
YOL123W	HRP1	hrp1-1	24	10	41.6667	0.00218271
YOL123W	HRP1	hrp1-4	24	10	41.6667	0.00218271
YFL034C-B	MOB2	mob2-38	24	10	41.6667	0.00218271
YBL035C	POL12	pol12-ts	24	10	41.6667	0.00218271
YKR086W	PRP16	prp16-ts	24	10	41.6667	0.00218271
YOR341W	RPA190	rpa190-1	24	10	41.6667	0.00218271
YHR088W	RPF1	rpf1-1	24	10	41.6667	0.00218271
YNL287W	SEC21	sec21-1	24	10	41.6667	0.00218271
YDR238C	SEC26	sec26-11D26	24	10	41.6667	0.00218271
YKL173W	SNU114	snu114-60	24	10	41.6667	0.00218271
YPR133C	SPN1	spn1-K192N	24	10	41.6667	0.00218271
YDR167W	TAF10	taf10-ts34	24	10	41.6667	0.00218271
YDR145W	TAF12	taf12-9	24	10	41.6667	0.00218271
YMR005W	TAF4	taf4-18	24	10	41.6667	0.00218271
YDR188W	CCT6	cct6-18	12	5	41.6667	0.0296466
YPR103W	PRE2	pre2-127	21	9	42.8571	0.005671
YGR245C	SDA1	sda1-2	21	9	42.8571	0.005671
YLR383W	SMC6	smc6-9	21	9	42.8571	0.005671
YBR160W	CDC28	cdc28-1	23	10	43.4783	0.00455908
YGL073W	HSF1	hsf1-848	23	10	43.4783	0.00455908
YIR008C	PRI1	pri1-M4	23	10	43.4783	0.00455908
YFL039C	ACT1	act1-4	18	8	44.4444	0.0146928
YFL034C-B	MOB2	mob2-19	18	8	44.4444	0.0146928
YHR088W	RPF1	rpf1-1	18	8	44.4444	0.0146928
YJL074C	SMC3	smc3-1	18	8	44.4444	0.0146928
YIL046W	MET30	met30-6	20	9	45	0.0116575
YDR510W	SMT3	smt3-331	20	9	45	0.0116575
YLR022C	SDO1	sdo1-VMA1-ts	22	10	45.4545	0.00926163
YFL039C	ACT1	act1-121	24	11	45.8333	0.00736751
YGR140W	CBF2	cbf2-42	24	11	45.8333	0.00736751
YDR182W	CDC1	cdc1-1	24	11	45.8333	0.00736751
YDL220C	CDC13	cdc13-1	24	11	45.8333	0.00736751
YGR113W	DAM1	dam1-9	24	11	45.8333	0.00736751
YDR052C	DBF4	dbf4-2	24	11	45.8333	0.00736751
YDR052C	DBF4	dbf4-4	24	11	45.8333	0.00736751
YOR204W	DED1	ded1-F144C	24	11	45.8333	0.00736751
YER133W	GLC7	glc7-12	24	11	45.8333	0.00736751
YLR163C	MAS1	mas1-1	24	11	45.8333	0.00736751
YIL046W	MET30	met30-9	24	11	45.8333	0.00736751
YFL034C-B	MOB2	mob2-22	24	11	45.8333	0.00736751
YDR228C	PCF11	pcf11-2	24	11	45.8333	0.00736751
YER013W	PRP22	prp22-1	24	11	45.8333	0.00736751
YIR022W	SEC11	sec11-2	24	11	45.8333	0.00736751
YJL074C	SMC3	smc3-42	24	11	45.8333	0.00736751
YLR045C	STU2	stu2-12	24	11	45.8333	0.00736751
YLR045C	STU2	stu2-13	24	11	45.8333	0.00736751
YGR002C	SWC4	swc4-4	24	11	45.8333	0.00736751
YDR167W	TAF10	taf10-ts34	24	11	45.8333	0.00736751
YER168C	CCA1	cca1-1	15	7	46.6667	0.0378384
YLR378C	SEC61	sec61-2	17	8	47.0588	0.0295636
YFL034C-B	MOB2	mob2-36	21	10	47.619	0.0182427
YFL039C	ACT1	act1-124	23	11	47.8261	0.0143917
YJR017C	ESS1	ess1-H164R	23	11	47.8261	0.0143917
YFL034C-B	MOB2	mob2-28	23	11	47.8261	0.0143917
YNL061W	NOP2	nop2-6	23	11	47.8261	0.0143917
YGR002C	SWC4	swc4-4	23	11	47.8261	0.0143917
YFL029C	CAK1	cak1-23	24	12	50	0.0214159
YDR188W	CCT6	cct6-18	24	12	50	0.0214159
YLR215C	CDC123	cdc123-4	24	12	50	0.0214159
YLR215C	CDC123	cdc123-4	24	12	50	0.0214159
YBR160W	CDC28	cdc28-4	24	12	50	0.0214159
YLR229C	CDC42	cdc42-1	24	12	50	0.0214159
YDL126C	CDC48	cdc48-2	24	12	50	0.0214159
YDL132W	CDC53	cdc53-1	24	12	50	0.0214159
YDR052C	DBF4	dbf4-ts	24	12	50	0.0214159
YDR331W	GPI8	gpi8-ts	24	12	50	0.0214159
YHR058C	MED6	med6-ts	24	12	50	0.0214159
YBR193C	MED8	med8-39	24	12	50	0.0214159
YBR060C	ORC2	orc2-4	24	12	50	0.0214159
YNL102W	POL1	pol1-13	24	12	50	0.0214159
YNL102W	POL1	pol1-2	24	12	50	0.0214159
YBR237W	PRP5	prp5-1	24	12	50	0.0214159
YMR229C	RRP5	rrp5-delta6	24	12	50	0.0214159
YER125W	RSP5	rsp5-3	24	12	50	0.0214159
YFL008W	SMC1	smc1-2	24	12	50	0.0214159
YLR005W	SSL1	ssl1-T242I	24	12	50	0.0214159
YIL126W	STH1	sth1-3	24	12	50	0.0214159
YDL084W	SUB2	sub2-1	24	12	50	0.0214159
YGR274C	TAF1	taf1-1	24	12	50	0.0214159
YDR145W	TAF12	taf12-W486stop	24	12	50	0.0214159
YMR236W	TAF9	taf9-ts2	24	12	50	0.0214159
YBR265W	TSC10	tsc10-1	24	12	50	0.0214159
YGL155W	CDC43	cdc43-2	18	9	50	0.0444345
YFL034C-B	MOB2	mob2-40	18	9	50	0.0444345
YGR075C	PRP38	prp38-1	18	9	50	0.0444345
YOR057W	SGT1	sgt1-5	18	9	50	0.0444345
YFL034C-B	MOB2	mob2-20	16	8	50	0.0571331
YLR321C	SFH1	sfh1-1	16	8	50	0.0571331
YEL055C	POL5	pol5-1	14	7	50	0.073876
YFL039C	ACT1	act1-105	23	12	52.1739	0.0389864
YNL102W	POL1	pol1-ts	23	12	52.1739	0.0389864
YBR154C	RPB5	rpb5-H147R	23	12	52.1739	0.0389864
YOR122C	PFY1	pfy1-4	21	11	52.381	0.0496906
YJL002C	OST1	ost1-6	15	8	53.3333	0.105409
YFL039C	ACT1	act1-108	24	13	54.1667	0.0538538
YFL039C	ACT1	act1-121	24	13	54.1667	0.0538538
YOR249C	APC5	apc5-CA	24	13	54.1667	0.0538538
YJR065C	ARP3	arp3-F306G	24	13	54.1667	0.0538538
YHR036W	BRL1	brl1-3231	24	13	54.1667	0.0538538
YGL116W	CDC20	cdc20-2	24	13	54.1667	0.0538538
YBR160W	CDC28	cdc28-13	24	13	54.1667	0.0538538
YLR103C	CDC45	cdc45-27	24	13	54.1667	0.0538538
YJL194W	CDC6	cdc6-1	24	13	54.1667	0.0538538
YBR109C	CMD1	cmd1-3	24	13	54.1667	0.0538538
YNL118C	DCP2	dcp2-7	24	13	54.1667	0.0538538
YOR244W	ESA1	esa1-L254P	24	13	54.1667	0.0538538
YGR098C	ESP1	esp1-1	24	13	54.1667	0.0538538
YBR102C	EXO84	exo84-102	24	13	54.1667	0.0538538
YLR459W	GAB1	gab1-2	24	13	54.1667	0.0538538
YPL076W	GPI2	gpi2-774	24	13	54.1667	0.0538538
YFL034C-B	MOB2	mob2-14	24	13	54.1667	0.0538538
YFL034C-B	MOB2	mob2-19	24	13	54.1667	0.0538538
YPL211W	NIP7	nip7-1	24	13	54.1667	0.0538538
YNL102W	POL1	pol1-1	24	13	54.1667	0.0538538
YBR055C	PRP6	prp6-ts	24	13	54.1667	0.0538538
YPR108W	RPN7	rpn7-3	24	13	54.1667	0.0538538
YKL125W	RRN3	rrn3-S213P	24	13	54.1667	0.0538538
YFR037C	RSC8	rsc8-ts16	24	13	54.1667	0.0538538
YER125W	RSP5	rsp5-1	24	13	54.1667	0.0538538
YIL109C	SEC24	sec24-2	24	13	54.1667	0.0538538
YIL147C	SLN1	sln1-ts4	24	13	54.1667	0.0538538
YDR088C	SLU7	slu7-ts1	24	13	54.1667	0.0538538
YGL093W	SPC105	spc105-15	24	13	54.1667	0.0538538
YDR167W	TAF10	taf10-ts34	24	13	54.1667	0.0538538
YDR145W	TAF12	taf12-ts23	24	13	54.1667	0.0538538
YML114C	TAF8	taf8-7	24	13	54.1667	0.0538538
YJR046W	TAH11	tah11-ts	24	13	54.1667	0.0538538
YKR062W	TFA2	tfa2-45	24	13	54.1667	0.0538538
YGR185C	TYS1	tys1-1	24	13	54.1667	0.0538538
YGR172C	YIP1	yip1-4	24	13	54.1667	0.0538538
YGR264C	MES1	mes1-1	22	12	54.5455	0.068413
YDR473C	PRP3	prp3-1	22	12	54.5455	0.068413
YKL112W	ABF1	abf1-102	18	10	55.5556	0.111403
YFL039C	ACT1	act1-155	18	10	55.5556	0.111403
YDR437W	GPI19	gpi19-2-XH	18	10	55.5556	0.111403
YOR122C	PFY1	pfy1-13	18	10	55.5556	0.111403
YLR321C	SFH1	sfh1-1	18	10	55.5556	0.111403
YFL039C	ACT1	act1-132	23	13	56.5217	0.0910487
YPR176C	BET2	bet2-1	23	13	56.5217	0.0910487
YGR091W	PRP31	prp31-1	23	13	56.5217	0.0910487
YDR356W	SPC110	spc110-220	23	13	56.5217	0.0910487
YFL039C	ACT1	act1-108	24	14	58.3333	0.117617
YFL039C	ACT1	act1-111	24	14	58.3333	0.117617
YFL039C	ACT1	act1-122	24	14	58.3333	0.117617
YNR035C	ARC35	arc35-6	24	14	58.3333	0.117617
YCR002C	CDC10	cdc10-1	24	14	58.3333	0.117617
YGL116W	CDC20	cdc20-3	24	14	58.3333	0.117617
YBL084C	CDC27	cdc27-2	24	14	58.3333	0.117617
YFL009W	CDC4	cdc4-3	24	14	58.3333	0.117617
YGL155W	CDC43	cdc43-2	24	14	58.3333	0.117617
YPL160W	CDC60	cdc60-ts	24	14	58.3333	0.117617
YDR052C	DBF4	dbf4-3	24	14	58.3333	0.117617
YOR046C	DBP5	dbp5-2	24	14	58.3333	0.117617
YOR204W	DED1	ded1-199	24	14	58.3333	0.117617
YLR186W	EMG1	emg1-1	24	14	58.3333	0.117617
YPR033C	HTS1	hts1-1	24	14	58.3333	0.117617
YJL034W	KAR2	kar2-159	24	14	58.3333	0.117617
YIL150C	MCM10	mcm10-43	24	14	58.3333	0.117617
YIL046W	MET30	met30-6	24	14	58.3333	0.117617
YKL089W	MIF2	mif2-3	24	14	58.3333	0.117617
YOL144W	NOP8	nop8-101	24	14	58.3333	0.117617
YDL105W	NSE4	nse4-ts2	24	14	58.3333	0.117617
YBR060C	ORC2	orc2-2	24	14	58.3333	0.117617
YOR122C	PFY1	pfy1-14	24	14	58.3333	0.117617
YNL102W	POL1	pol1-1	24	14	58.3333	0.117617
YLL036C	PRP19	prp19-1	24	14	58.3333	0.117617
YGL044C	RNA15	rna15-58	24	14	58.3333	0.117617
YOR341W	RPA190	rpa190-G728D	24	14	58.3333	0.117617
YDL007W	RPT2	rpt2-RF	24	14	58.3333	0.117617
YGL048C	RPT6	rpt6-20	24	14	58.3333	0.117617
YDR087C	RRP1	rrp1-1	24	14	58.3333	0.117617
YMR229C	RRP5	rrp5-delta6	24	14	58.3333	0.117617
YDR238C	SEC26	sec26-F856AW860A	24	14	58.3333	0.117617
YOL034W	SMC5	smc5-6	24	14	58.3333	0.117617
YOR149C	SMP3	smp3-2	24	14	58.3333	0.117617
YMR117C	SPC24	spc24 4-2	24	14	58.3333	0.117617
YPL175W	SPT14	spt14-1-10C	24	14	58.3333	0.117617
YDR172W	SUP35	sup35-td	24	14	58.3333	0.117617
YBR143C	SUP45	sup45-ts	24	14	58.3333	0.117617
YBR143C	SUP45	sup45-ts	24	14	58.3333	0.117617
YBR198C	TAF5	taf5-3	24	14	58.3333	0.117617
YKL024C	URA6	ura6-4	24	14	58.3333	0.117617
YKL024C	URA6	ura6-4	24	14	58.3333	0.117617
YMR197C	VTI1	vti1-2	24	14	58.3333	0.117617
YPL028W	ERG10	erg10-1	12	7	58.3333	0.238997
YBL105C	PKC1	pkc1-1	12	7	58.3333	0.238997
YEL032W	MCM3	mcm3-1	17	10	58.8235	0.185879
YLR195C	NMT1	nmt1-181	22	13	59.0909	0.147684
YNL138W	SRV2	srv2-ts	22	13	59.0909	0.147684
YEL055C	POL5	pol5-2	20	12	60	0.185563
YBR160W	CDC28	cdc28-13	23	14	60.8696	0.184092
YFL034C-B	MOB2	mob2-28	23	14	60.8696	0.184092
YIL126W	STH1	sth1-3	23	14	60.8696	0.184092
YDL058W	USO1	uso1-1	23	14	60.8696	0.184092
YGR172C	YIP1	yip1-4	23	14	60.8696	0.184092
YGL065C	ALG2	alg2-1	18	11	61.1111	0.233273
YLR459W	GAB1	gab1-1	18	11	61.1111	0.233273
YDR437W	GPI19	gpi19-2-XH	18	11	61.1111	0.233273
YBL105C	PKC1	pkc1-ts	18	11	61.1111	0.233273
YDR328C	SKP1	skp1-3	18	11	61.1111	0.233273
YDR050C	TPI1	tpi1-1670	18	11	61.1111	0.233273
YGL098W	USE1	use1-ts	18	11	61.1111	0.233273
YGR211W	ZPR1	zpr1-1	18	11	61.1111	0.233273
YNL006W	LST8	lst8-15	21	13	61.9048	0.22883
YFL039C	ACT1	act1-108	24	15	62.5	0.223978
YFL039C	ACT1	act1-119	24	15	62.5	0.223978
YFL039C	ACT1	act1-121	24	15	62.5	0.223978
YBR211C	AME1	ame1-4	24	15	62.5	0.223978
YIL062C	ARC15	arc15-10	24	15	62.5	0.223978
YMR033W	ARP9	arp9-1	24	15	62.5	0.223978
YPL217C	BMS1	bms1-1	24	15	62.5	0.223978
YHR036W	BRL1	brl1-2221	24	15	62.5	0.223978
YGR140W	CBF2	cbf2-1	24	15	62.5	0.223978
YJR076C	CDC11	cdc11-1	24	15	62.5	0.223978
YGL116W	CDC20	cdc20-3	24	15	62.5	0.223978
YOR074C	CDC21	cdc21-ts	24	15	62.5	0.223978
YAL041W	CDC24	cdc24-2	24	15	62.5	0.223978
YLR314C	CDC3	cdc3-1	24	15	62.5	0.223978
YDR054C	CDC34	cdc34-2	24	15	62.5	0.223978
YFL009W	CDC4	cdc4-3	24	15	62.5	0.223978
YPL160W	CDC60	cdc60-ts	24	15	62.5	0.223978
YLL050C	COF1	cof1-8	24	15	62.5	0.223978
YER157W	COG3	cog3-2	24	15	62.5	0.223978
YKR083C	DAD2	dad2-9	24	15	62.5	0.223978
YGR113W	DAM1	dam1-9	24	15	62.5	0.223978
YNL118C	DCP2	dcp2-7_	24	15	62.5	0.223978
YOR204W	DED1	ded1-F144C	24	15	62.5	0.223978
YIR010W	DSN1	dsn1-7	24	15	62.5	0.223978
YFR027W	ECO1	eco1-1	24	15	62.5	0.223978
YMR220W	ERG8	erg8-1	24	15	62.5	0.223978
YLR459W	GAB1	gab1-1	24	15	62.5	0.223978
YJL125C	GCD14	gcd14-4	24	15	62.5	0.223978
YOL123W	HRP1	hrp1-1	24	15	62.5	0.223978
YOL123W	HRP1	hrp1-1	24	15	62.5	0.223978
YOR020C	HSP10	hsp10-ts	24	15	62.5	0.223978
YOR336W	KRE5	kre5-ts2	24	15	62.5	0.223978
YCL059C	KRR1	krr1-18	24	15	62.5	0.223978
YMR296C	LCB1	lcb1-2	24	15	62.5	0.223978
YDR060W	MAK21	mak21-1	24	15	62.5	0.223978
YDR060W	MAK21	mak21-3	24	15	62.5	0.223978
YBL023C	MCM2	mcm2-1	24	15	62.5	0.223978
YLR274W	MCM5	cdc46-1	24	15	62.5	0.223978
YHR058C	MED6	med6-ts	24	15	62.5	0.223978
YHR058C	MED6	med6-ts	24	15	62.5	0.223978
YFL034C-B	MOB2	mob2-14	24	15	62.5	0.223978
YFL034C-B	MOB2	mob2-28	24	15	62.5	0.223978
YFL034C-B	MOB2	mob2-34	24	15	62.5	0.223978
YOL144W	NOP8	nop8-101	24	15	62.5	0.223978
YOL144W	NOP8	nop8-101	24	15	62.5	0.223978
YPL233W	NSL1	nsl1-5	24	15	62.5	0.223978
YGR179C	OKP1	okp1-5	24	15	62.5	0.223978
YBR060C	ORC2	orc2-3	24	15	62.5	0.223978
YKR002W	PAP1	pap1-1	24	15	62.5	0.223978
YBR196C	PGI1	pgi1-2	24	15	62.5	0.223978
YNL102W	POL1	pol1-13	24	15	62.5	0.223978
YBL035C	POL12	pol12-ts	24	15	62.5	0.223978
YDL043C	PRP11	prp11-ts	24	15	62.5	0.223978
YDL043C	PRP11	prp11-ts	24	15	62.5	0.223978
YKR086W	PRP16	prp16-2	24	15	62.5	0.223978
YBR055C	PRP6	prp6-1	24	15	62.5	0.223978
YDR087C	RRP1	rrp1-1	24	15	62.5	0.223978
YMR229C	RRP5	rrp5-delta6	24	15	62.5	0.223978
YFR037C	RSC8	rsc8-ts16	24	15	62.5	0.223978
YFR037C	RSC8	rsc8-ts21	24	15	62.5	0.223978
YFR037C	RSC8	rsc8-ts21	24	15	62.5	0.223978
YML049C	RSE1	rse1-1	24	15	62.5	0.223978
YML049C	RSE1	rse1-1	24	15	62.5	0.223978
YDR180W	SCC2	scc2-4	24	15	62.5	0.223978
YLR166C	SEC10	sec10-2	24	15	62.5	0.223978
YPL085W	SEC16	sec16-2	24	15	62.5	0.223978
YGL137W	SEC27	sec27-1	24	15	62.5	0.223978
YLR440C	SEC39	sec39-2	24	15	62.5	0.223978
YLR026C	SED5	sed5-1	24	15	62.5	0.223978
YLR105C	SEN2	sen2-1	24	15	62.5	0.223978
YLL003W	SFI1	sfi1-3	24	15	62.5	0.223978
YOR149C	SMP3	smp3-2	24	15	62.5	0.223978
YDR356W	SPC110	spc110-220	24	15	62.5	0.223978
YGL207W	SPT16	spt16-ts	24	15	62.5	0.223978
YGL097W	SRM1	srm1-ts	24	15	62.5	0.223978
YMR005W	TAF4	taf4-18	24	15	62.5	0.223978
YIL144W	TID3	tid3-1	24	15	62.5	0.223978
YER093C	TSC11	tsc11-1	24	15	62.5	0.223978
YMR197C	VTI1	vti1-11	24	15	62.5	0.223978
YOL139C	CDC33	cdc33-E72G	19	12	63.1579	0.284065
YBR109C	CMD1	cmd1-1	19	12	63.1579	0.284065
YER168C	CCA1	cca1-1	22	14	63.6364	0.275199
YPR168W	NUT2	nut2-ts	22	14	63.6364	0.275199
YDR325W	YCG1	ycg1-2	22	14	63.6364	0.275199
YDR510W	SMT3	smt3-331	17	11	64.7059	0.351877
YOR057W	SGT1	sgt1-3	20	13	65	0.337104
YLR215C	CDC123	cdc123-4	23	15	65.2174	0.323789
YAL041W	CDC24	cdc24-H	23	15	65.2174	0.323789
YFR036W	CDC26	cdc26-1	23	15	65.2174	0.323789
YER136W	GDI1	gdi1-1	23	15	65.2174	0.323789
YOR336W	KRE5	kre5-ts2	23	15	65.2174	0.323789
YKR037C	SPC34	spc34 41-1	23	15	65.2174	0.323789
YDL217C	TIM22	tim22-19	23	15	65.2174	0.323789
YFL039C	ACT1	act1-119	24	16	66.6667	0.373694
YOR249C	APC5	apc5-CA-PAps	24	16	66.6667	0.373694
YPR034W	ARP7	arp7-E411K	24	16	66.6667	0.373694
YPL255W	BBP1	bbp1-2	24	16	66.6667	0.373694
YER168C	CCA1	cca1-1	24	16	66.6667	0.373694
YAR019C	CDC15	cdc15-1	24	16	66.6667	0.373694
YAR019C	CDC15	cdc15-2	24	16	66.6667	0.373694
YAL038W	CDC19	cdc19-1	24	16	66.6667	0.373694
YBL084C	CDC27	cdc27-1	24	16	66.6667	0.373694
YDR054C	CDC34	cdc34-1	24	16	66.6667	0.373694
YDL017W	CDC7	cdc7-1	24	16	66.6667	0.373694
YMR168C	CEP3	cep3-1	24	16	66.6667	0.373694
YPL228W	CET1	cet1-1	24	16	66.6667	0.373694
YPL228W	CET1	cet1-2	24	16	66.6667	0.373694
YGR120C	COG2	cog2-1	24	16	66.6667	0.373694
YGR218W	CRM1	crm1-1	24	16	66.6667	0.373694
YHR191C	CTF8	ctf8-9	24	16	66.6667	0.373694
YMR240C	CUS1	cus1-3	24	16	66.6667	0.373694
YGR113W	DAM1	dam1-5	24	16	66.6667	0.373694
YDR052C	DBF4	dbf4-2	24	16	66.6667	0.373694
YDR052C	DBF4	dbf4-4	24	16	66.6667	0.373694
YOL021C	DIS3	dis3-1	24	16	66.6667	0.373694
YFR027W	ECO1	eco1-1	24	16	66.6667	0.373694
YAL003W	EFB1	efb1-4	24	16	66.6667	0.373694
YJL085W	EXO70	exo70-38	24	16	66.6667	0.373694
YDR021W	FAL1	fal1-1	24	16	66.6667	0.373694
YMR277W	FCP1	fcp1-1	24	16	66.6667	0.373694
YKL104C	GFA1	gfa1-97	24	16	66.6667	0.373694
YDR437W	GPI19	gpi19-2-XH	24	16	66.6667	0.373694
YKL189W	HYM1	hym1-15	24	16	66.6667	0.373694
YDR062W	LCB2	lcb2-1	24	16	66.6667	0.373694
YKL165C	MCD4	mcd4-174	24	16	66.6667	0.373694
YIL046W	MET30	met30-6	24	16	66.6667	0.373694
YIL046W	MET30	met30-9	24	16	66.6667	0.373694
YFL034C-B	MOB2	mob2-24	24	16	66.6667	0.373694
YLR116W	MSL5	msl5-9	24	16	66.6667	0.373694
YDR208W	MSS4	mss4-102	24	16	66.6667	0.373694
YNR053C	NOG2	nog2-1	24	16	66.6667	0.373694
YDL014W	NOP1	nop1-3	24	16	66.6667	0.373694
YNL061W	NOP2	nop2-3	24	16	66.6667	0.373694
YGR103W	NOP7	nop7-1	24	16	66.6667	0.373694
YDL105W	NSE4	nse4-ts3	24	16	66.6667	0.373694
YGL055W	OLE1	ole1-m2	24	16	66.6667	0.373694
YBR060C	ORC2	orc2-1	24	16	66.6667	0.373694
YDR228C	PCF11	pcf11-ts10	24	16	66.6667	0.373694
YBL105C	PKC1	pkc1-3	24	16	66.6667	0.373694
YNR011C	PRP2	prp2-1	24	16	66.6667	0.373694
YML046W	PRP39	prp39-1	24	16	66.6667	0.373694
YPR178W	PRP4	prp4-1	24	16	66.6667	0.373694
YFR051C	RET2	ret2-1	24	16	66.6667	0.373694
YBR079C	RPG1	rpg1-1	24	16	66.6667	0.373694
YDL147W	RPN5	rpn5-1	24	16	66.6667	0.373694
YOR116C	RPO31	rpo31-698	24	16	66.6667	0.373694
YDL007W	RPT2	rpt2-RF	24	16	66.6667	0.373694
YDL007W	RPT2	rpt2-RF	24	16	66.6667	0.373694
YOR259C	RPT4	rpt4-145	24	16	66.6667	0.373694
YOR259C	RPT4	rpt4-145	24	16	66.6667	0.373694
YKR008W	RSC4	rsc4-2	24	16	66.6667	0.373694
YLR022C	SDO1	sdo1-VMA1-ts	24	16	66.6667	0.373694
YKL193C	SDS22	sds22-6	24	16	66.6667	0.373694
YMR079W	SEC14	sec14-3	24	16	66.6667	0.373694
YGL233W	SEC15	sec15-1	24	16	66.6667	0.373694
YDR166C	SEC5	sec5-24	24	16	66.6667	0.373694
YML105C	SEC65	sec65-1	24	16	66.6667	0.373694
YDR189W	SLY1	sly1-ts	24	16	66.6667	0.373694
YKL042W	SPC42	spc42-11	24	16	66.6667	0.373694
YGL022W	STT3	stt3-1	24	16	66.6667	0.373694
YBR143C	SUP45	sup45-ts	24	16	66.6667	0.373694
YML098W	TAF13	taf13-1	24	16	66.6667	0.373694
YMR227C	TAF7	taf7-ts1	24	16	66.6667	0.373694
YFL038C	YPT1	ypt1-3	24	16	66.6667	0.373694
YEL034W	HYP2	hyp2-ts	21	14	66.6667	0.391241
YHR036W	BRL1	brl1-3231	18	12	66.6667	0.41118
YAL041W	CDC24	cdc24-3	18	12	66.6667	0.41118
YMR168C	CEP3	cep3-2	18	12	66.6667	0.41118
YHR027C	RPN1	rpn1-821	18	12	66.6667	0.41118
YDL147W	RPN5	rpn5-1	18	12	66.6667	0.41118
YGL048C	RPT6	rpt6-1	18	12	66.6667	0.41118
YBR080C	SEC18	sec18-1	18	12	66.6667	0.41118
YJR112W	NNF1	nnf1-17	12	8	66.6667	0.462327
YHR027C	RPN1	rpn1-821	12	8	66.6667	0.462327
YMR117C	SPC24	spc24 10-1	12	8	66.6667	0.462327
YLL004W	ORC3	orc3-70	22	15	68.1818	0.445395
YNL207W	RIO2	rio2-1	22	15	68.1818	0.445395
YFL039C	ACT1	act1-4	23	16	69.5652	0.498597
YFR028C	CDC14	cdc14-2	23	16	69.5652	0.498597
YAR019C	CDC15	cdc15-2	23	16	69.5652	0.498597
YDL108W	KIN28	kin28-ts	23	16	69.5652	0.498597
YBR202W	MCM7	cdc47-ts	23	16	69.5652	0.498597
YOR048C	RAT1	rat1-1	23	16	69.5652	0.498597
YGL048C	RPT6	rpt6-1	23	16	69.5652	0.498597
YPR103W	PRE2	pre2-127	20	14	70	0.526738
YFL039C	ACT1	act1-121	24	17	70.8333	0.550028
YOR335C	ALA1	ala1-1	24	17	70.8333	0.550028
YKL052C	ASK1	ask1-2	24	17	70.8333	0.550028
YKL052C	ASK1	ask1-2	24	17	70.8333	0.550028
YLR078C	BOS1	bos1-1	24	17	70.8333	0.550028
YPR025C	CCL1	ccl1-ts4	24	17	70.8333	0.550028
YDR182W	CDC1	cdc1-2	24	17	70.8333	0.550028
YAR019C	CDC15	cdc15-2	24	17	70.8333	0.550028
YHR166C	CDC23	cdc23-4	24	17	70.8333	0.550028
YAL041W	CDC24	cdc24-4	24	17	70.8333	0.550028
YLR314C	CDC3	cdc3-1	24	17	70.8333	0.550028
YFL009W	CDC4	cdc4-2	24	17	70.8333	0.550028
YPL160W	CDC60	cdc60-ts	24	17	70.8333	0.550028
YBR109C	CMD1	cmd1-3	24	17	70.8333	0.550028
YBR109C	CMD1	cmd1-8	24	17	70.8333	0.550028
YLL050C	COF1	cof1-8	24	17	70.8333	0.550028
YMR094W	CTF13	ctf13-30	24	17	70.8333	0.550028
YGR113W	DAM1	dam1-11	24	17	70.8333	0.550028
YGR092W	DBF2	dbf2-2	24	17	70.8333	0.550028
YOR204W	DED1	ded1-95	24	17	70.8333	0.550028
YOR204W	DED1	ded1-F144C	24	17	70.8333	0.550028
YGR098C	ESP1	esp1-1	24	17	70.8333	0.550028
YLR459W	GAB1	gab1-3	24	17	70.8333	0.550028
YKL104C	GFA1	gfa1-97	24	17	70.8333	0.550028
YGR216C	GPI1	gpi1-1	24	17	70.8333	0.550028
YCL059C	KRR1	krr1-17	24	17	70.8333	0.550028
YDR062W	LCB2	lcb2-16	24	17	70.8333	0.550028
YDR060W	MAK21	mak21-3	24	17	70.8333	0.550028
YEL032W	MCM3	mcm3-1	24	17	70.8333	0.550028
YIL046W	MET30	met30-9	24	17	70.8333	0.550028
YOR232W	MGE1	mge1-100	24	17	70.8333	0.550028
YJR112W	NNF1	nnf1-77	24	17	70.8333	0.550028
YDL105W	NSE4	nse4-ts1	24	17	70.8333	0.550028
YDL105W	NSE4	nse4-ts3	24	17	70.8333	0.550028
YPL233W	NSL1	nsl1-6	24	17	70.8333	0.550028
YBR060C	ORC2	orc2-1	24	17	70.8333	0.550028
YBR060C	ORC2	orc2-2	24	17	70.8333	0.550028
YBR060C	ORC2	orc2-3	24	17	70.8333	0.550028
YIR006C	PAN1	pan1-4	24	17	70.8333	0.550028
YKR002W	PAP1	pap1-1	24	17	70.8333	0.550028
YDR228C	PCF11	pcf11-ts9	24	17	70.8333	0.550028
YJL097W	PHS1	phs1-1	24	17	70.8333	0.550028
YPR103W	PRE2	pre2-V214A	24	17	70.8333	0.550028
YJL001W	PRE3	pre3-2	24	17	70.8333	0.550028
YLL036C	PRP19	prp19-1	24	17	70.8333	0.550028
YER013W	PRP22	prp22-1	24	17	70.8333	0.550028
YDR243C	PRP28	prp28-101	24	17	70.8333	0.550028
YOR361C	PRT1	prt1-1	24	17	70.8333	0.550028
YPL010W	RET3	ret3-1	24	17	70.8333	0.550028
YIL118W	RHO3	rho3-1	24	17	70.8333	0.550028
YMR235C	RNA1	rna1-1	24	17	70.8333	0.550028
YDL147W	RPN5	rpn5-1	24	17	70.8333	0.550028
YGL048C	RPT6	rpt6-1	24	17	70.8333	0.550028
YGL048C	RPT6	rpt6-20	24	17	70.8333	0.550028
YLR022C	SDO1	sdo1-VMA1-ts	24	17	70.8333	0.550028
YNR026C	SEC12	sec12-4	24	17	70.8333	0.550028
YDR498C	SEC20	sec20-1	24	17	70.8333	0.550028
YLR268W	SEC22	sec22-1	24	17	70.8333	0.550028
YLR440C	SEC39	sec39-1	24	17	70.8333	0.550028
YIL068C	SEC6	sec6-4	24	17	70.8333	0.550028
YKL006C-A	SFT1	sft1-15	24	17	70.8333	0.550028
YPL124W	SPC29	spc29-3	24	17	70.8333	0.550028
YPR133C	SPN1	spn1-K192N	24	17	70.8333	0.550028
YPR133C	SPN1	spn1-K192N	24	17	70.8333	0.550028
YLR305C	STT4	stt4-4	24	17	70.8333	0.550028
YBL034C	STU1	stu1-7	24	17	70.8333	0.550028
YLR045C	STU2	stu2-11	24	17	70.8333	0.550028
YDL084W	SUB2	sub2-1	24	17	70.8333	0.550028
YML015C	TAF11	taf11-ts2	24	17	70.8333	0.550028
YBR198C	TAF5	taf5-20	24	17	70.8333	0.550028
YGR099W	TEL2	tel2-7	24	17	70.8333	0.550028
YFL037W	TUB2	tub2-443	24	17	70.8333	0.550028
YKL024C	URA6	ura6-4	24	17	70.8333	0.550028
YLR298C	YHC1	yhc1-1	24	17	70.8333	0.550028
YGR172C	YIP1	yip1-40	24	17	70.8333	0.550028
YGR172C	YIP1	yip1-40	24	17	70.8333	0.550028
YDR002W	YRB1	yrb1-51	24	17	70.8333	0.550028
YHR036W	BRL1	brl1-C371R	18	13	72.2222	0.588923
YDR182W	CDC1	cdc1-6	18	13	72.2222	0.588923
YGL116W	CDC20	cdc20-1	18	13	72.2222	0.588923
YDL028C	MPS1	mps1-417	18	13	72.2222	0.588923
YPL211W	NIP7	nip7-1	18	13	72.2222	0.588923
YDL105W	NSE4	nse4-ts2	18	13	72.2222	0.588923
YDL105W	NSE4	nse4-ts2	18	13	72.2222	0.588923
YJL097W	PHS1	phs1-1	18	13	72.2222	0.588923
YHR088W	RPF1	rpf1-1	18	13	72.2222	0.588923
YLR208W	SEC13	sec13-1	18	13	72.2222	0.588923
YJL005W	CYR1	cdc35-1	22	16	72.7273	0.55472
YGR099W	TEL2	tel2-15	22	16	72.7273	0.55472
YOR335C	ALA1	ala1-1	23	17	73.913	0.50152
YDR168W	CDC37	cdc37-1	23	17	73.913	0.50152
YIR010W	DSN1	dsn1-8	23	17	73.913	0.50152
YGL001C	ERG26	erg26-1	23	17	73.913	0.50152
YOR048C	RAT1	rat1-1	23	17	73.913	0.50152
YOR048C	RAT1	rat1-1	23	17	73.913	0.50152
YKL112W	ABF1	abf1-101	24	18	75	0.450091
YFL039C	ACT1	act1-101	24	18	75	0.450091
YBR110W	ALG1	alg1-1	24	18	75	0.450091
YBR110W	ALG1	alg1-1	24	18	75	0.450091
YNR035C	ARC35	arc35-5	24	18	75	0.450091
YKL052C	ASK1	ask1-3	24	18	75	0.450091
YKL052C	ASK1	ask1-3	24	18	75	0.450091
YHR036W	BRL1	brl1-3231	24	18	75	0.450091
YHR036W	BRL1	brl1-C371S	24	18	75	0.450091
YDR196C	CAB5	ydr196c-1	24	18	75	0.450091
YDR188W	CCT6	cct6-18	24	18	75	0.450091
YCR002C	CDC10	cdc10-4	24	18	75	0.450091
YCR002C	CDC10	cdc10-5	24	18	75	0.450091
YJR076C	CDC11	cdc11-2	24	18	75	0.450091
YJR076C	CDC11	cdc11-4	24	18	75	0.450091
YFR028C	CDC14	cdc14-1	24	18	75	0.450091
YAL041W	CDC24	cdc24-1	24	18	75	0.450091
YLR314C	CDC3	cdc3-1	24	18	75	0.450091
YDR168W	CDC37	cdc37-1	24	18	75	0.450091
YFL009W	CDC4	cdc4-1	24	18	75	0.450091
YDL017W	CDC7	cdc7-4	24	18	75	0.450091
YMR168C	CEP3	cep3-1	24	18	75	0.450091
YLL050C	COF1	cof1-5	24	18	75	0.450091
YDL145C	COP1	cop1-1	24	18	75	0.450091
YGR113W	DAM1	dam1-19	24	18	75	0.450091
YGR092W	DBF2	dbf2-1	24	18	75	0.450091
YDR052C	DBF4	dbf4-3	24	18	75	0.450091
YOL021C	DIS3	dis3-1	24	18	75	0.450091
YML130C	ERO1	ero1-1	24	18	75	0.450091
YGR098C	ESP1	esp1-1	24	18	75	0.450091
YGR098C	ESP1	esp1-1	24	18	75	0.450091
YNL062C	GCD10	gcd10-506	24	18	75	0.450091
YKL104C	GFA1	gfa1-97	24	18	75	0.450091
YPR033C	HTS1	hts1-1	24	18	75	0.450091
YMR296C	LCB1	lcb1-5	24	18	75	0.450091
YAL034W-A	MTW1	mtw1-ts	24	18	75	0.450091
YLR457C	NBP1	nbp1-1	24	18	75	0.450091
YDL014W	NOP1	nop1-3	24	18	75	0.450091
YOL144W	NOP8	nop8-101	24	18	75	0.450091
YDL105W	NSE4	nse4-ts1	24	18	75	0.450091
YDL105W	NSE4	nse4-ts4	24	18	75	0.450091
YGR179C	OKP1	okp1-5	24	18	75	0.450091
YNL102W	POL1	pol1-12	24	18	75	0.450091
YPR103W	PRE2	pre2-75	24	18	75	0.450091
YIR008C	PRI1	pri1-M4	24	18	75	0.450091
YMR268C	PRP24	prp24-ts	24	18	75	0.450091
YBR237W	PRP5	prp5-1	24	18	75	0.450091
YDL103C	QRI1	qri1-ts6	24	18	75	0.450091
YBR079C	RPG1	rpg1-1	24	18	75	0.450091
YPR108W	RPN7	rpn7-3	24	18	75	0.450091
YPR108W	RPN7	rpn7-3	24	18	75	0.450091
YDL007W	RPT2	rpt2-RF	24	18	75	0.450091
YGL048C	RPT6	rpt6-20	24	18	75	0.450091
YGL048C	RPT6	rpt6-25	24	18	75	0.450091
YMR229C	RRP5	rrp5-delta6	24	18	75	0.450091
YFR037C	RSC8	rsc8-ts16	24	18	75	0.450091
YFR037C	RSC8	rsc8-ts21	24	18	75	0.450091
YFR037C	RSC8	rsc8-ts21	24	18	75	0.450091
YBL050W	SEC17	sec17-1	24	18	75	0.450091
YFL005W	SEC4	sec4-8	24	18	75	0.450091
YDR170C	SEC7	sec7-1	24	18	75	0.450091
YLR026C	SED5	sed5-1	24	18	75	0.450091
YFL008W	SMC1	smc1-2	24	18	75	0.450091
YMR117C	SPC24	spc24 10-1	24	18	75	0.450091
YKR037C	SPC34	spc34-ts	24	18	75	0.450091
YGR274C	TAF1	taf1-2	24	18	75	0.450091
YKL028W	TFA1	tfa1-21	24	18	75	0.450091
YBR123C	TFC1	tfc1-E447K	24	18	75	0.450091
YIL144W	TID3	tid3-1	24	18	75	0.450091
YGL145W	TIP20	tip20-5	24	18	75	0.450091
YDR050C	TPI1	tpi1-1670	24	18	75	0.450091
YDR050C	TPI1	tpi1-1670	24	18	75	0.450091
YER093C	TSC11	tsc11-7	24	18	75	0.450091
YFL037W	TUB2	tub2-443	24	18	75	0.450091
YKL210W	UBA1	uba1-1	24	18	75	0.450091
YDL064W	UBC9	ubc9-2	24	18	75	0.450091
YKL024C	URA6	ura6-6	24	18	75	0.450091
YGR172C	YIP1	yip1-40	24	18	75	0.450091
YFL034C-B	MOB2	mob2-26	12	9	75	0.537759
YDL017W	CDC7	cdc7-1	22	17	77.2727	0.368343
YKL089W	MIF2	mif2-3	22	17	77.2727	0.368343
YMR239C	RNT1	rnt1-47	22	17	77.2727	0.368343
YFR028C	CDC14	cdc14-8	18	14	77.7778	0.383405
YLR117C	CLF1	clf1-1	18	14	77.7778	0.383405
YIR006C	PAN1	pan1-4	18	14	77.7778	0.383405
YHR036W	BRL1	brl1-3231	23	18	78.2609	0.321339
YDL126C	CDC48	cdc48-2	23	18	78.2609	0.321339
YNL102W	POL1	pol1-12	23	18	78.2609	0.321339
YPR103W	PRE2	pre2-2	23	18	78.2609	0.321339
YNR011C	PRP2	prp2-1	23	18	78.2609	0.321339
YJL203W	PRP21	prp21-ts	23	18	78.2609	0.321339
YKL193C	SDS22	sds22-5	23	18	78.2609	0.321339
YNL222W	SSU72	ssu72-2	23	18	78.2609	0.321339
YBR236C	ABD1	abd1-8	24	19	79.1667	0.278421
YFL039C	ACT1	act1-136	24	19	79.1667	0.278421
YFL039C	ACT1	act1-159	24	19	79.1667	0.278421
YOR335C	ALA1	ala1-1	24	19	79.1667	0.278421
YIL062C	ARC15	arc15-10	24	19	79.1667	0.278421
YDL029W	ARP2	arp2-14	24	19	79.1667	0.278421
YKL052C	ASK1	ask1-3	24	19	79.1667	0.278421
YHR036W	BRL1	brl1-2221	24	19	79.1667	0.278421
YHR036W	BRL1	brl1-C371S	24	19	79.1667	0.278421
YHR036W	BRL1	brl1-K405I	24	19	79.1667	0.278421
YHR036W	BRL1	brl1-K405I	24	19	79.1667	0.278421
YGR140W	CBF2	cbf2-2	24	19	79.1667	0.278421
YJR076C	CDC11	cdc11-3	24	19	79.1667	0.278421
YLR215C	CDC123	cdc123-4	24	19	79.1667	0.278421
YFR028C	CDC14	cdc14-8	24	19	79.1667	0.278421
YAL041W	CDC24	cdc24-11	24	19	79.1667	0.278421
YLR314C	CDC3	cdc3-3	24	19	79.1667	0.278421
YCR093W	CDC39	cdc39-1	24	19	79.1667	0.278421
YDL126C	CDC48	cdc48-3	24	19	79.1667	0.278421
YDL126C	CDC48	cdc48-9	24	19	79.1667	0.278421
YDL017W	CDC7	cdc7-1	24	19	79.1667	0.278421
YLR117C	CLF1	clf1-1	24	19	79.1667	0.278421
YER157W	COG3	cog3-1	24	19	79.1667	0.278421
YKL049C	CSE4	cse4-1	24	19	79.1667	0.278421
YGR092W	DBF2	dbf2-1	24	19	79.1667	0.278421
YGR092W	DBF2	dbf2-3	24	19	79.1667	0.278421
YOL021C	DIS3	dis3-1	24	19	79.1667	0.278421
YMR220W	ERG8	erg8-1	24	19	79.1667	0.278421
YLR459W	GAB1	gab1-2	24	19	79.1667	0.278421
YLR459W	GAB1	gab1-3	24	19	79.1667	0.278421
YFL017C	GNA1	gna1-ts	24	19	79.1667	0.278421
YDR437W	GPI19	gpi19-2-XH	24	19	79.1667	0.278421
YPR033C	HTS1	hts1-1	24	19	79.1667	0.278421
YKL189W	HYM1	hym1-15	24	19	79.1667	0.278421
YJL034W	KAR2	kar2-159	24	19	79.1667	0.278421
YDR062W	LCB2	lcb2-19	24	19	79.1667	0.278421
YDR062W	LCB2	lcb2-2	24	19	79.1667	0.278421
YDL087C	LUC7	luc7-1	24	19	79.1667	0.278421
YIL150C	MCM10	mcm10-1	24	19	79.1667	0.278421
YPL169C	MEX67	mex67-ts5	24	19	79.1667	0.278421
YDL105W	NSE4	nse4-ts3	24	19	79.1667	0.278421
YDL105W	NSE4	nse4-ts4	24	19	79.1667	0.278421
YOL069W	NUF2	nuf2-61	24	19	79.1667	0.278421
YBR060C	ORC2	orc2-4	24	19	79.1667	0.278421
YNL102W	POL1	pol1-2	24	19	79.1667	0.278421
YPR103W	PRE2	pre2-1	24	19	79.1667	0.278421
YPR103W	PRE2	pre2-V214A	24	19	79.1667	0.278421
YPR103W	PRE2	pre2-V214A	24	19	79.1667	0.278421
YGR156W	PTI1	pti1-ts1	24	19	79.1667	0.278421
YIL118W	RHO3	rho3-Ser228	24	19	79.1667	0.278421
YMR235C	RNA1	rna1-1	24	19	79.1667	0.278421
YBR079C	RPG1	rpg1-1	24	19	79.1667	0.278421
YBR079C	RPG1	rpg1-1	24	19	79.1667	0.278421
YGL048C	RPT6	rpt6-1	24	19	79.1667	0.278421
YDR303C	RSC3	rsc3-1	24	19	79.1667	0.278421
YNR026C	SEC12	sec12-1	24	19	79.1667	0.278421
YPL085W	SEC16	sec16-2	24	19	79.1667	0.278421
YIL109C	SEC24	sec24-2	24	19	79.1667	0.278421
YPR055W	SEC8	sec8-6	24	19	79.1667	0.278421
YPR055W	SEC8	sec8-9	24	19	79.1667	0.278421
YIL147C	SLN1	sln1-ts4	24	19	79.1667	0.278421
YGL093W	SPC105	spc105-4	24	19	79.1667	0.278421
YGL207W	SPT16	spt16-ts	24	19	79.1667	0.278421
YKL154W	SRP102	srp102-510	24	19	79.1667	0.278421
YDL084W	SUB2	sub2-1	24	19	79.1667	0.278421
YBR143C	SUP45	sup45-ts	24	19	79.1667	0.278421
YKL018W	SWD2	swd2-1	24	19	79.1667	0.278421
YGR099W	TEL2	tel2-15	24	19	79.1667	0.278421
YGL145W	TIP20	tip20-5	24	19	79.1667	0.278421
YOR075W	UFE1	ufe1-1	24	19	79.1667	0.278421
YKL024C	URA6	ura6-5	24	19	79.1667	0.278421
YKL024C	URA6	ura6-5	24	19	79.1667	0.278421
YJR065C	ARP3	arp3-31	22	18	81.8182	0.203655
YER133W	GLC7	glc7-10	22	18	81.8182	0.203655
YPR183W	DPM1	dpm1-6	17	14	82.3529	0.240481
YIL048W	NEO1	neo1-2	23	19	82.6087	0.170965
YPR108W	RPN7	rpn7-3	23	19	82.6087	0.170965
YER008C	SEC3	sec3-2	23	19	82.6087	0.170965
YKL018W	SWD2	swd2-1	23	19	82.6087	0.170965
YLR397C	AFG2	afg2-18	24	20	83.3333	0.142687
YLR127C	APC2	apc2-8	24	20	83.3333	0.142687
YKL052C	ASK1	ask1-2	24	20	83.3333	0.142687
YKL052C	ASK1	ask1-2	24	20	83.3333	0.142687
YKL052C	ASK1	ask1-3	24	20	83.3333	0.142687
YIL004C	BET1	bet1-1	24	20	83.3333	0.142687
YHR036W	BRL1	brl1-2221	24	20	83.3333	0.142687
YHR036W	BRL1	brl1-C371R	24	20	83.3333	0.142687
YCR002C	CDC10	cdc10-2	24	20	83.3333	0.142687
YJR076C	CDC11	cdc11-1	24	20	83.3333	0.142687
YFR028C	CDC14	cdc14-8	24	20	83.3333	0.142687
YAR019C	CDC15	cdc15-2	24	20	83.3333	0.142687
YKL022C	CDC16	cdc16-1	24	20	83.3333	0.142687
YHR166C	CDC23	cdc23-1	24	20	83.3333	0.142687
YDL017W	CDC7	cdc7-4	24	20	83.3333	0.142687
YGL130W	CEG1	ceg1-ts	24	20	83.3333	0.142687
YPL228W	CET1	cet1-1	24	20	83.3333	0.142687
YLR117C	CLF1	clf1-1	24	20	83.3333	0.142687
YLL050C	COF1	cof1-5	24	20	83.3333	0.142687
YJL005W	CYR1	cdc35-1	24	20	83.3333	0.142687
YGR092W	DBF2	dbf2-3	24	20	83.3333	0.142687
YGL061C	DUO1	duo1-2	24	20	83.3333	0.142687
YBR247C	ENP1	enp1-1	24	20	83.3333	0.142687
YML130C	ERO1	ero1-1	24	20	83.3333	0.142687
YJL085W	EXO70	exo70-29/37	24	20	83.3333	0.142687
YLR088W	GAA1	gaa1-ts	24	20	83.3333	0.142687
YPR033C	HTS1	hts1-1	24	20	83.3333	0.142687
YCL059C	KRR1	krr1-18	24	20	83.3333	0.142687
YOR181W	LAS17	las17-14	24	20	83.3333	0.142687
YOR181W	LAS17	las17-14	24	20	83.3333	0.142687
YKL021C	MAK11	mak11-2	24	20	83.3333	0.142687
YKL021C	MAK11	mak11-2	24	20	83.3333	0.142687
YKL021C	MAK11	mak11-2	24	20	83.3333	0.142687
YBL023C	MCM2	mcm2-1	24	20	83.3333	0.142687
YMR112C	MED11	med11-ts	24	20	83.3333	0.142687
YIL046W	MET30	met30-6	24	20	83.3333	0.142687
YDR208W	MSS4	mss4-103	24	20	83.3333	0.142687
YAL034W-A	MTW1	mtw1-ts	24	20	83.3333	0.142687
YOR326W	MYO2	myo2-16	24	20	83.3333	0.142687
YLR457C	NBP1	nbp1-1	24	20	83.3333	0.142687
YIL048W	NEO1	neo1-2	24	20	83.3333	0.142687
YDL105W	NSE4	nse4-ts1	24	20	83.3333	0.142687
YDL105W	NSE4	nse4-ts1	24	20	83.3333	0.142687
YDR228C	PCF11	pcf11-1	24	20	83.3333	0.142687
YJL097W	PHS1	phs1-1	24	20	83.3333	0.142687
YNL102W	POL1	pol1-12	24	20	83.3333	0.142687
YDL102W	POL3	cdc2-1	24	20	83.3333	0.142687
YJR006W	POL31	hys2-ts	24	20	83.3333	0.142687
YPR103W	PRE2	pre2-2	24	20	83.3333	0.142687
YPR103W	PRE2	pre2-75	24	20	83.3333	0.142687
YPR103W	PRE2	pre2-75	24	20	83.3333	0.142687
YPR178W	PRP4	prp4-ts	24	20	83.3333	0.142687
YOR157C	PUP1	pup1-1	24	20	83.3333	0.142687
YKL145W	RPT1	rpt1-1	24	20	83.3333	0.142687
YDR394W	RPT3	rpt3-1	24	20	83.3333	0.142687
YFR037C	RSC8	rsc8-ts16	24	20	83.3333	0.142687
YML049C	RSE1	rse1-1	24	20	83.3333	0.142687
YLR022C	SDO1	sdo1-VMA1-ts	24	20	83.3333	0.142687
YDR164C	SEC1	sec1-1	24	20	83.3333	0.142687
YLR268W	SEC22	sec22-1	24	20	83.3333	0.142687
YFL045C	SEC53	sec53-6	24	20	83.3333	0.142687
YPR055W	SEC8	sec8-6	24	20	83.3333	0.142687
YPR055W	SEC8	sec8-9	24	20	83.3333	0.142687
YIL147C	SLN1	sln1-ts4	24	20	83.3333	0.142687
YGL097W	SRM1	srm1-ts	24	20	83.3333	0.142687
YGL097W	SRM1	srm1-ts	24	20	83.3333	0.142687
YDR082W	STN1	stn1-13	24	20	83.3333	0.142687
YLR305C	STT4	stt4-4	24	20	83.3333	0.142687
YDL084W	SUB2	sub2-1	24	20	83.3333	0.142687
YKL018W	SWD2	swd2-1	24	20	83.3333	0.142687
YDR050C	TPI1	tpi1-1670	24	20	83.3333	0.142687
YGR172C	YIP1	yip1-40	24	20	83.3333	0.142687
YHR036W	BRL1	brl1-2221	18	15	83.3333	0.199646
YGR113W	DAM1	dam1-19	18	15	83.3333	0.199646
YOR326W	MYO2	myo2-14	18	15	83.3333	0.199646
YOR157C	PUP1	pup1-1	18	15	83.3333	0.199646
YPR165W	RHO1	rho1-td	18	15	83.3333	0.199646
YNL267W	PIK1	pik1-104	12	10	83.3333	0.289304
YDL103C	QRI1	qri1-ts1	13	11	84.6154	0.236043
YPR103W	PRE2	pre2-75	22	19	86.3636	0.0891083
YPR103W	PRE2	pre2-V214A	22	19	86.3636	0.0891083
YMR239C	RNT1	rnt1-ts	22	19	86.3636	0.0891083
YFR028C	CDC14	cdc14-8	23	20	86.9565	0.0718753
YKL022C	CDC16	cdc16-1	23	20	86.9565	0.0718753
YLR088W	GAA1	gaa1-ts	23	20	86.9565	0.0718753
YLL031C	GPI13	gpi13-3	23	20	86.9565	0.0718753
YCL059C	KRR1	krr1-17	23	20	86.9565	0.0718753
YKL018W	SWD2	swd2-1	23	20	86.9565	0.0718753
YDL029W	ARP2	arp2-14	24	21	87.5	0.057713
YHR036W	BRL1	brl1-C371S	24	21	87.5	0.057713
YGR140W	CBF2	cbf2-2	24	21	87.5	0.057713
YKL022C	CDC16	cdc16-1	24	21	87.5	0.057713
YOR074C	CDC21	cdc21-ts	24	21	87.5	0.057713
YLR314C	CDC3	cdc3-3	24	21	87.5	0.057713
YOL139C	CDC33	cdc33-E72G	24	21	87.5	0.057713
YKL049C	CSE4	cse4-1	24	21	87.5	0.057713
YGR113W	DAM1	dam1-11	24	21	87.5	0.057713
YGR113W	DAM1	dam1-5	24	21	87.5	0.057713
YPL266W	DIM1	dim1-2	24	21	87.5	0.057713
YPL266W	DIM1	dim1-2	24	21	87.5	0.057713
YOL021C	DIS3	dis3-1	24	21	87.5	0.057713
YKL189W	HYM1	hym1-15	24	21	87.5	0.057713
YBL076C	ILS1	ils1-1	24	21	87.5	0.057713
YDL108W	KIN28	kin28-ts	24	21	87.5	0.057713
YHR186C	KOG1	kog1-1	24	21	87.5	0.057713
YDR208W	MSS4	mss4-103	24	21	87.5	0.057713
YNL061W	NOP2	nop2-10	24	21	87.5	0.057713
YDL105W	NSE4	nse4-ts3	24	21	87.5	0.057713
YDL105W	NSE4	nse4-ts4	24	21	87.5	0.057713
YDL105W	NSE4	nse4-ts4	24	21	87.5	0.057713
YNL102W	POL1	pol1-12	24	21	87.5	0.057713
YOR048C	RAT1	rat1-1	24	21	87.5	0.057713
YAR007C	RFA1	rfa1-M2	24	21	87.5	0.057713
YDL097C	RPN6	rpn6-1	24	21	87.5	0.057713
YOR259C	RPT4	rpt4-150	24	21	87.5	0.057713
YGL048C	RPT6	rpt6-25	24	21	87.5	0.057713
YPR181C	SEC23	sec23-1	24	21	87.5	0.057713
YDL195W	SEC31	sec31-1	24	21	87.5	0.057713
YDR356W	SPC110	spc110-221	24	21	87.5	0.057713
YDR356W	SPC110	spc110-221	24	21	87.5	0.057713
YGL097W	SRM1	srm1-ts	24	21	87.5	0.057713
YNL222W	SSU72	ssu72-2	24	21	87.5	0.057713
YDR362C	TFC6	tfc6-M1	24	21	87.5	0.057713
YOR075W	UFE1	ufe1-1	24	21	87.5	0.057713
YKL024C	URA6	ura6-5	24	21	87.5	0.057713
YKL024C	URA6	ura6-6	24	21	87.5	0.057713
YPR103W	PRE2	pre2-1	17	15	88.2353	0.0973988
YLL004W	ORC3	orc3-70	18	16	88.8889	0.0769493
YLR430W	SEN1	sen1-1	18	16	88.8889	0.0769493
YLR298C	YHC1	yhc1-8	21	19	90.4762	0.0369526
YJR065C	ARP3	arp3-31	22	20	90.9091	0.0287174
YJR065C	ARP3	arp3-31	23	21	91.3043	0.0222438
YGR140W	CBF2	cbf2-1	23	21	91.3043	0.0222438
YPL160W	CDC60	cdc60-ts	23	21	91.3043	0.0222438
YLR115W	CFT2	cft2-1	23	21	91.3043	0.0222438
YER012W	PRE1	pre1-1	23	21	91.3043	0.0222438
YOR335C	ALA1	ala1-1	24	22	91.6667	0.0171767
YLR127C	APC2	apc2-8	24	22	91.6667	0.0171767
YHR036W	BRL1	brl1-K405I	24	22	91.6667	0.0171767
YHR036W	BRL1	brl1-K405I	24	22	91.6667	0.0171767
YKL022C	CDC16	cdc16-1	24	22	91.6667	0.0171767
YLR314C	CDC3	cdc3-1	24	22	91.6667	0.0171767
YFL009W	CDC4	cdc4-1	24	22	91.6667	0.0171767
YAL003W	EFB1	efb1-4	24	22	91.6667	0.0171767
YLR186W	EMG1	emg1-1	24	22	91.6667	0.0171767
YKL104C	GFA1	gfa1-97	24	22	91.6667	0.0171767
YLL031C	GPI13	gpi13-5	24	22	91.6667	0.0171767
YDL028C	MPS1	mps1-417	24	22	91.6667	0.0171767
YPL190C	NAB3	nab3-11	24	22	91.6667	0.0171767
YLR007W	NSE1	nse1-16	24	22	91.6667	0.0171767
YER006W	NUG1	nug1-2	24	22	91.6667	0.0171767
YDL102W	POL3	cdc2-2	24	22	91.6667	0.0171767
YPR103W	PRE2	pre2-1	24	22	91.6667	0.0171767
YOL094C	RFC4	rfc4-20	24	22	91.6667	0.0171767
YDL097C	RPN6	rpn6-1	24	22	91.6667	0.0171767
YGL048C	RPT6	rpt6-20	24	22	91.6667	0.0171767
YLR430W	SEN1	sen1-1	24	22	91.6667	0.0171767
YGR099W	TEL2	tel2-15	24	22	91.6667	0.0171767
YGR185C	TYS1	tys1-1	24	22	91.6667	0.0171767
YKL210W	UBA1	uba1-1	24	22	91.6667	0.0171767
YFL017C	GNA1	gna1-ts	18	17	94.4444	0.0193378
YIL147C	SLN1	sln1-ts4	18	17	94.4444	0.0193378
YDR208W	MSS4	mss4-102	22	21	95.4545	0.00602907
YER168C	CCA1	cca1-1	24	23	95.8333	0.00333101
YDL164C	CDC9	cdc9-1	24	23	95.8333	0.00333101
YER133W	GLC7	glc7-12	24	23	95.8333	0.00333101
YKL189W	HYM1	hym1-15	24	23	95.8333	0.00333101
YKL021C	MAK11	mak11-2	24	23	95.8333	0.00333101
YOR326W	MYO2	myo2-14	24	23	95.8333	0.00333101
YDL102W	POL3	cdc2-2	24	23	95.8333	0.00333101
YDL102W	POL3	cdc2-7	24	23	95.8333	0.00333101
YJL001W	PRE3	pre3-2	24	23	95.8333	0.00333101
YDL097C	RPN6	rpn6-1	24	23	95.8333	0.00333101
YDL097C	RPN6	rpn6-1	24	23	95.8333	0.00333101
YLR430W	SEN1	sen1-1	24	23	95.8333	0.00333101
YLR430W	SEN1	sen1-1	24	23	95.8333	0.00333101
YDR189W	SLY1	sly1-ts	24	23	95.8333	0.00333101
YDL064W	UBC9	ubc9-2	24	23	95.8333	0.00333101
YKL024C	URA6	ura6-6	24	23	95.8333	0.00333101
YDL029W	ARP2	arp2-14	24	24	100	0.00031487
YPR176C	BET2	bet2-1	24	24	100	0.00031487
YDR196C	CAB5	ydr196c-1	24	24	100	0.00031487
YAL041W	CDC24	cdc24-4	24	24	100	0.00031487
YDL030W	PRP9	prp9-ts	24	24	100	0.00031487
YAR007C	RFA1	rfa1-M2	24	24	100	0.00031487
YJR068W	RFC2	rfc2-1	24	24	100	0.00031487
YJR068W	RFC2	rfc2-1	24	24	100	0.00031487
YBR087W	RFC5	rfc5-1	24	24	100	0.00031487
YGR099W	TEL2	tel2-15	24	24	100	0.00031487
YJL097W	PHS1	phs1-1	23	23	100	0.000440542
YKL145W	RPT1	rpt1-1	23	23	100	0.000440542
			23608	14535	61.5681	MEAN
					66.6667	MEDIAN

## Sheet: Top ts hits
ORF	Gene	Mutation	YPD_colonies	CanFoa_colonies	%_GCR	p-value
YLL031C	GPI13	gpi13-4	55	1	1.81818	1.73853e-28
YOR074C	CDC21	cdc21-1	81	11	13.5802	2.87274e-27
YPL209C	IPL1	ipl1-1	48	0	0	7.9591e-27
YPL209C	IPL1	ipl1-2	48	0	0	7.9591e-27
YBR156C	SLI15	sli15-3	47	0	0	2.77906e-26
YGR113W	DAM1	dam1-1	42	0	0	1.44381e-23
YLR086W	SMC4	smc4-1	43	1	2.32558	4.47228e-22
YOR236W	DFR1	dfr1-td	68	11	16.1765	4.18347e-21
YPR161C	SGV1	sgv1-80	40	1	2.5	1.77492e-20
YPR161C	SGV1	sgv1-35	48	4	8.33333	6.19285e-20
YHR191C	CTF8	ctf8-162	42	2	4.7619	7.88037e-20
YDR510W	SMT3	smt3-331	44	4	9.09091	6.45718e-18
YFL039C	ACT1	act1-105	30	0	0	4.78641e-17
YCR002C	CDC10	cdc10-5	13	0	0	2.50119e-14
YDL028C	MPS1	mps1-3796	44	7	15.9091	2.93297e-14
YDR437W	GPI19	gpi19-2	43	7	16.2791	8.63787e-14
YHR191C	CTF8	ctf8-9	24	0	0	8.7471e-14
YDR113C	PDS1	pds1-128	24	0	0	8.7471e-14
YOR329C	SCD5	scd5-D338	24	0	0	8.7471e-14
YDR088C	SLU7	slu7-ts2	24	0	0	8.7471e-14
YLR298C	YHC1	yhc1-2	23	0	0	3.05922e-13
YGL061C	DUO1	duo1-2	22	0	0	1.07001e-12
YGR091W	PRP31	prp31-ts	22	0	0	1.07001e-12
YML049C	RSE1	rse1-1	22	0	0	1.07001e-12
YOR329C	SCD5	scd5-PP1D2	22	0	0	1.07001e-12
YAL041W	CDC24	cdc24-5	38	6	15.7895	1.54249e-12
YGR172C	YIP1	yip1-4	42	8	19.0476	2.80637e-12
YDL008W	APC11	apc11-22	21	0	0	3.74277e-12
YLR310C	CDC25	cdc25-1	21	0	0	3.74277e-12
YBR135W	CKS1	cks1-35	21	0	0	3.74277e-12
YHR186C	KOG1	kog1-1	21	0	0	3.74277e-12
YBR135W	CKS1	cks1-38	24	1	4.16667	5.3303e-12
YNL216W	RAP1	rap1-1	24	1	4.16667	5.3303e-12
YLL003W	SFI1	sfi1-7	24	1	4.16667	5.3303e-12
YER148W	SPT15	spt15-I143N	24	1	4.16667	5.3303e-12
YFL034C-B	MOB2	mob2-14	47	11	23.4043	1.27104e-11
YPL255W	BBP1	bbp1-1	20	0	0	1.30927e-11
YDL143W	CCT4	cct4-1	23	1	4.34783	1.78799e-11
YMR308C	PSE1	pse1-34	23	1	4.34783	1.78799e-11
YBR236C	ABD1	abd1-8	19	0	0	4.58031e-11
YDL165W	CDC36	cdc36-16	22	1	4.54545	5.98708e-11
YGL075C	MPS2	mps2-1	22	1	4.54545	5.98708e-11
YBL034C	STU1	stu1-6	24	2	8.33333	1.55926e-10
YDR212W	TCP1	tcp1-2	24	2	8.33333	1.55926e-10
YPL020C	ULP1	ulp1-333	24	2	8.33333	1.55926e-10
YMR001C	CDC5	cdc5-1	18	0	0	1.60247e-10
YGL130W	CEG1	ceg1-34	18	0	0	1.60247e-10
YNL258C	DSL1	dsl1-DC30	18	0	0	1.60247e-10
YMR296C	LCB1	lcb1-10	18	0	0	1.60247e-10
YPL093W	NOG1	nog1-1	18	0	0	1.60247e-10
YHR088W	RPF1	rpf1-1	18	0	0	1.60247e-10
YGL116W	CDC20	cdc20-1	42	10	23.8095	2.25159e-10
YKL112W	ABF1	abf1-103	17	0	0	5.6068e-10
YFL039C	ACT1	act1-122	17	0	0	5.6068e-10
YPR161C	SGV1	sgv1-23	17	0	0	5.6068e-10
YHR036W	BRL1	brl1-C371S	20	1	5	6.673e-10
YGL130W	CEG1	ceg1-ts	22	2	9.09091	1.60229e-09
YPL082C	MOT1	mot1-1033	22	2	9.09091	1.60229e-09
YPR034W	ARP7	arp7-E411K	48	14	29.1667	1.63972e-09
YOL094C	RFC4	rfc4-20	16	0	0	1.96187e-09
YBL093C	ROX3	rox3-182	16	0	0	1.96187e-09
YER133W	GLC7	glc7-10	19	1	5.26316	2.22024e-09
YHR164C	DNA2	dna2-1	24	3	12.5	2.91472e-09
YKL172W	EBP2	ebp2-1	24	3	12.5	2.91472e-09
YML031W	NDC1	ndc1-4	24	3	12.5	2.91472e-09
YMR117C	SPC24	spc24 4-2	24	3	12.5	2.91472e-09
YGL130W	CEG1	ceg1-3	15	0	0	6.86522e-09
YNL102W	POL1	pol1-17	14	0	0	2.40253e-08
YBR058C-A	TSC3	tsc3-2	14	0	0	2.40253e-08
YDR188W	CCT6	cct6-18	24	4	16.6667	3.9101e-08
YDR182W	CDC1	cdc1-4	24	4	16.6667	3.9101e-08
YPR133C	SPN1	spn1-K192N	24	4	16.6667	3.9101e-08
YBL034C	STU1	stu1-8	24	4	16.6667	3.9101e-08
YFR028C	CDC14	cdc14-3	26	5	19.2308	5.01912e-08
YHR005C	GPA1	gpa1-ts	16	1	6.25	8.04155e-08
YNL272C	SEC2	sec2-41	13	0	0	8.40839e-08
YLR249W	YEF3	yef3-F650S	23	4	17.3913	1.14451e-07
YPL124W	SPC29	spc29-20	18	2	11.1111	1.60484e-07
YGL130W	CEG1	ceg1-C354	12	0	0	2.94298e-07
YOR046C	DBP5	dbp5-1	12	0	0	2.94298e-07
YJL050W	MTR4	mtr4-1	12	0	0	2.94298e-07
YIL115C	NUP159	nup159-1	12	0	0	2.94298e-07
YBR087W	RFC5	rfc5-1	12	0	0	2.94298e-07
YPR110C	RPC40	rpc40-V78R	12	0	0	2.94298e-07
YKL042W	SPC42	spc42-10	12	0	0	2.94298e-07
YLR045C	STU2	stu2-10	12	0	0	2.94298e-07
YGR002C	SWC4	swc4-4	12	0	0	2.94298e-07
YGR092W	DBF2	dbf2-2	22	4	18.1818	3.32255e-07
YOR174W	MED4	med4-6	24	5	20.8333	4.00783e-07
YDL028C	MPS1	mps1-1	24	5	20.8333	4.00783e-07
YGR006W	PRP18	prp18-ts	24	5	20.8333	4.00783e-07
YBL034C	STU1	stu1-5	24	5	20.8333	4.00783e-07
YCR042C	TAF2	taf2-1	17	2	11.7647	5.00675e-07
YJL019W	MPS3	mps3-1	16	2	12.5	1.55122e-06
YPR103W	PRE2	pre2-1	20	4	20	2.72247e-06
YDL220C	CDC13	cdc13-1	24	6	25	3.26305e-06
YPL228W	CET1	cet1-15	24	6	25	3.26305e-06
YFL034C-B	MOB2	mob2-11	24	6	25	3.26305e-06
YGR006W	PRP18	prp18-1202	24	6	25	3.26305e-06
YMR005W	TAF4	taf4-18	24	6	25	3.26305e-06
YNL207W	RIO2	rio2-1	17	3	17.6471	6.45378e-06
YFL008W	SMC1	smc1-259	21	5	23.8095	8.37568e-06
YDR208W	MSS4	mss4-102	12	1	8.33333	9.12425e-06
YDL030W	PRP9	prp9-ts	12	1	8.33333	9.12425e-06
YFR028C	CDC14	cdc14-1	16	3	18.75	1.87106e-05
YEL034W	HYP2	hyp2-2	18	4	22.2222	2.13363e-05
YDL030W	PRP9	prp9-1	18	4	22.2222	2.13363e-05
YJR057W	CDC8	cdc8-2	24	7	29.1667	2.16591e-05
YGR156W	PTI1	pti1-ts7	24	7	29.1667	2.16591e-05
YBL034C	STU1	stu1-12	24	7	29.1667	2.16591e-05
YML064C	TEM1	tem1-3	24	7	29.1667	2.16591e-05
YMR028W	TAP42	tap42-11	23	7	30.4348	5.42324e-05
YMR308C	PSE1	pse1-41	17	4	23.5294	5.85455e-05
YLR272C	YCS4	ycs4-1	17	4	23.5294	5.85455e-05

## Sheet: ts validations 1
ORF	Gene	Mutation	YPD_colonies	CanFoa_colonies	%_GCR	p-value		Patch assay	Patch assay (CIN8)	ZYY261 SGA
YLL031C	GPI13	gpi13-4	55	1	1.81818	1.73853e-28		decrease	decrease	x
YOR074C	CDC21	cdc21-1	81	11	13.5802	2.87274e-27		no change
YPL209C	IPL1	ipl1-1	48	0	0	7.9591e-27		decrease	no change	x
YPL209C	IPL1	ipl1-2	48	0	0	7.9591e-27		decrease	no change	x
YBR156C	SLI15	sli15-3	47	0	0	2.77906e-26		decrease	increase	x
YGR113W	DAM1	dam1-1	42	0	0	1.44381e-23		decrease	increase	x
YLR086W	SMC4	smc4-1	43	1	2.32558	4.47228e-22		decrease	decrease
YOR236W	DFR1	dfr1-td	68	11	16.1765	4.18347e-21		decrease	decrease
YPR161C	SGV1	sgv1-80	40	1	2.5	1.77492e-20		decrease	decrease	x
YPR161C	SGV1	sgv1-35	48	4	8.33333	6.19285e-20		decrease	decrease
YHR191C	CTF8	ctf8-162	42	2	4.7619	7.88037e-20		decrease	decrease
YDR510W	SMT3	smt3-331	44	4	9.09091	6.45718e-18		decrease	decrease
YFL039C	ACT1	act1-105	30	0	0	4.78641e-17		ND	decrease
YCR002C	CDC10	cdc10-5	13	0	0	2.50119e-14		ND	ND
YDL028C	MPS1	mps1-3796	44	7	15.9091	2.93297e-14		decrease	decrease
YDR437W	GPI19	gpi19-2	43	7	16.2791	8.63787e-14		no change
YHR191C	CTF8	ctf8-9	24	0	0	8.7471e-14		decrease	no change	x
YDR113C	PDS1	pds1-128	24	0	0	8.7471e-14		decrease	no change	x
YOR329C	SCD5	scd5-D338	24	0	0	8.7471e-14		decrease	decrease
YDR088C	SLU7	slu7-ts2	24	0	0	8.7471e-14		ND	decrease
YLR298C	YHC1	yhc1-2	23	0	0	3.05922e-13		ND	decrease
YGL061C	DUO1	duo1-2	22	0	0	1.07001e-12		decrease	decrease	x
YGR091W	PRP31	prp31-ts	22	0	0	1.07001e-12		ND	decrease
YML049C	RSE1	rse1-1	22	0	0	1.07001e-12		decrease	decrease
YOR329C	SCD5	scd5-PP1D2	22	0	0	1.07001e-12		decrease	decrease
YAL041W	CDC24	cdc24-5	38	6	15.7895	1.54249e-12		decrease	decrease
YGR172C	YIP1	yip1-4	42	8	19.0476	2.80637e-12		decrease	increase
YDL008W	APC11	apc11-22	21	0	0	3.74277e-12		decrease	decrease	x
YLR310C	CDC25	cdc25-1	21	0	0	3.74277e-12		ND	decrease
YBR135W	CKS1	cks1-35	21	0	0	3.74277e-12		decrease	decrease
YHR186C	KOG1	kog1-1	21	0	0	3.74277e-12		no change
YBR135W	CKS1	cks1-38	24	1	4.16667	5.3303e-12		ND	ND
YNL216W	RAP1	rap1-1	24	1	4.16667	5.3303e-12		decrease	decrease
YLL003W	SFI1	sfi1-7	24	1	4.16667	5.3303e-12		ND	decrease
YER148W	SPT15	spt15-I143N	24	1	4.16667	5.3303e-12		decrease	decrease
YFL034C-B	MOB2	mob2-14	47	11	23.4043	1.27104e-11		no change
YPL255W	BBP1	bbp1-1	20	0	0	1.30927e-11		decrease	decrease
YDL143W	CCT4	cct4-1	23	1	4.34783	1.78799e-11		decrease	decrease	x
YMR308C	PSE1	pse1-34	23	1	4.34783	1.78799e-11		decrease	decrease	x
YBR236C	ABD1	abd1-8	19	0	0	4.58031e-11		decrease	decrease
YDL165W	CDC36	cdc36-16	22	1	4.54545	5.98708e-11		decrease	decrease
YGL075C	MPS2	mps2-1	22	1	4.54545	5.98708e-11		ND	decrease
YBL034C	STU1	stu1-6	24	2	8.33333	1.55926e-10		decrease	decrease	x
YDR212W	TCP1	tcp1-2	24	2	8.33333	1.55926e-10		decrease	no change	x
YPL020C	ULP1	ulp1-333	24	2	8.33333	1.55926e-10		decrease	decrease
YMR001C	CDC5	cdc5-1	18	0	0	1.60247e-10		decrease	decrease
YGL130W	CEG1	ceg1-34	18	0	0	1.60247e-10		no change
YNL258C	DSL1	dsl1-DC30	18	0	0	1.60247e-10		ND	decrease
YMR296C	LCB1	lcb1-10	18	0	0	1.60247e-10		decrease	decrease
YPL093W	NOG1	nog1-1	18	0	0	1.60247e-10		decrease	no change	x
YHR088W	RPF1	rpf1-1	18	0	0	1.60247e-10		no change	decrease
YGL116W	CDC20	cdc20-1	42	10	23.8095	2.25159e-10		no change	decrease
YKL112W	ABF1	abf1-103	17	0	0	5.6068e-10		decrease	decrease
YFL039C	ACT1	act1-122	17	0	0	5.6068e-10		no change
YPR161C	SGV1	sgv1-23	17	0	0	5.6068e-10		ND	decrease
YHR036W	BRL1	brl1-C371S	20	1	5	6.673e-10		decrease	decrease
YGL130W	CEG1	ceg1-ts	22	2	9.09091	1.60229e-09		no change	decrease
YPL082C	MOT1	mot1-1033	22	2	9.09091	1.60229e-09		decrease	decrease
YPR034W	ARP7	arp7-E411K	48	14	29.1667	1.63972e-09		decrease	decrease
YOL094C	RFC4	rfc4-20	16	0	0	1.96187e-09		no change
YBL093C	ROX3	rox3-182	16	0	0	1.96187e-09		ND	no change
YER133W	GLC7	glc7-10	19	1	5.26316	2.22024e-09		decrease	decrease
YHR164C	DNA2	dna2-1	24	3	12.5	2.91472e-09		decrease	decrease
YKL172W	EBP2	ebp2-1	24	3	12.5	2.91472e-09		no change
YML031W	NDC1	ndc1-4	24	3	12.5	2.91472e-09		decrease	decrease
YMR117C	SPC24	spc24 4-2	24	3	12.5	2.91472e-09		no change
YGL130W	CEG1	ceg1-3	15	0	0	6.86522e-09		ND	decrease
YNL102W	POL1	pol1-17	14	0	0	2.40253e-08		ND	decrease
YBR058C-A	TSC3	tsc3-2	14	0	0	2.40253e-08		decrease	decrease
YDR188W	CCT6	cct6-18	24	4	16.6667	3.9101e-08		decrease	decrease	x
YDR182W	CDC1	cdc1-4	24	4	16.6667	3.9101e-08		no change
YPR133C	SPN1	spn1-K192N	24	4	16.6667	3.9101e-08		decrease	decrease
YBL034C	STU1	stu1-8	24	4	16.6667	3.9101e-08		decrease	no change
YFR028C	CDC14	cdc14-3	26	5	19.2308	5.01912e-08		decrease	no change
YHR005C	GPA1	gpa1-ts	16	1	6.25	8.04155e-08		decrease	decrease
YNL272C	SEC2	sec2-41	13	0	0	8.40839e-08		decrease	decrease	x
YLR249W	YEF3	yef3-F650S	23	4	17.3913	1.14451e-07		decrease	decrease
YPL124W	SPC29	spc29-20	18	2	11.1111	1.60484e-07		ND	no change
YGL130W	CEG1	ceg1-C354	12	0	0	2.94298e-07		ND	decrease
YOR046C	DBP5	dbp5-1	12	0	0	2.94298e-07		decrease	decrease
YJL050W	MTR4	mtr4-1	12	0	0	2.94298e-07		decrease	decrease
YIL115C	NUP159	nup159-1	12	0	0	2.94298e-07		decrease	decrease
YBR087W	RFC5	rfc5-1	12	0	0	2.94298e-07		no change
YPR110C	RPC40	rpc40-V78R	12	0	0	2.94298e-07		decrease	decrease
YKL042W	SPC42	spc42-10	12	0	0	2.94298e-07		no change
YLR045C	STU2	stu2-10	12	0	0	2.94298e-07		decrease	decrease
YGR002C	SWC4	swc4-4	12	0	0	2.94298e-07		decrease	decrease
YGR092W	DBF2	dbf2-2	22	4	18.1818	3.32255e-07		no change
YOR174W	MED4	med4-6	24	5	20.8333	4.00783e-07		decrease	decrease	x
YDL028C	MPS1	mps1-1	24	5	20.8333	4.00783e-07		no change
YGR006W	PRP18	prp18-ts	24	5	20.8333	4.00783e-07		decrease	decrease
YBL034C	STU1	stu1-5	24	5	20.8333	4.00783e-07		decrease	no change	x
YCR042C	TAF2	taf2-1	17	2	11.7647	5.00675e-07		decrease	decrease
YJL019W	MPS3	mps3-1	16	2	12.5	1.55122e-06		ND	decrease
YPR103W	PRE2	pre2-1	20	4	20	2.72247e-06		decrease	decrease
YDL220C	CDC13	cdc13-1	24	6	25	3.26305e-06		decrease	decrease
YPL228W	CET1	cet1-15	24	6	25	3.26305e-06		decrease	no change
YFL034C-B	MOB2	mob2-11	24	6	25	3.26305e-06		no change
YGR006W	PRP18	prp18-1202	24	6	25	3.26305e-06		decrease	no change
YMR005W	TAF4	taf4-18	24	6	25	3.26305e-06		decrease	no change
YNL207W	RIO2	rio2-1	17	3	17.6471	6.45378e-06		decrease	decrease
YFL008W	SMC1	smc1-259	21	5	23.8095	8.37568e-06		no change
YDR208W	MSS4	mss4-102	12	1	8.33333	9.12425e-06		ND	decrease
YDL030W	PRP9	prp9-ts	12	1	8.33333	9.12425e-06		ND	decrease
YFR028C	CDC14	cdc14-1	16	3	18.75	1.87106e-05		decrease	decrease	x
YEL034W	HYP2	hyp2-2	18	4	22.2222	2.13363e-05		decrease	decrease
YDL030W	PRP9	prp9-1	18	4	22.2222	2.13363e-05		no change
YJR057W	CDC8	cdc8-2	24	7	29.1667	2.16591e-05		decrease	decrease
YGR156W	PTI1	pti1-ts7	24	7	29.1667	2.16591e-05		decrease	no change
YBL034C	STU1	stu1-12	24	7	29.1667	2.16591e-05		decrease	no change	x
YML064C	TEM1	tem1-3	24	7	29.1667	2.16591e-05		decrease	no change
YMR028W	TAP42	tap42-11	23	7	30.4348	5.42324e-05		decrease	no change
YMR308C	PSE1	pse1-41	17	4	23.5294	5.85455e-05		no change
YLR272C	YCS4	ycs4-1	17	4	23.5294	5.85455e-05		ND	decrease

## Sheet: ts validations 2
ORF	Gene	Mutation	YPD_colonies	CanFoa_colonies	%_GCR	p-value		Patch assay	Patch assay (CIN8)	ZYY261 SGA	FT 1	FT 2	FT 3	FT 4	FT 5	FT 6	GCR rate	Fold increase
YLL031C	GPI13	gpi13-4	55	1	1.81818	1.73853e-28		decrease	decrease	x
YOR074C	CDC21	cdc21-1	81	11	13.5802	2.87274e-27		no change
YPL209C	IPL1	ipl1-1	48	0	0	7.9591e-27		decrease	no change	x
YPL209C	IPL1	ipl1-2	48	0	0	7.9591e-27		decrease	no change	x
YBR156C	SLI15	sli15-3	47	0	0	2.77906e-26		decrease	increase	x
YGR113W	DAM1	dam1-1	42	0	0	1.44381e-23		decrease	increase	x
YLR086W	SMC4	smc4-1	43	1	2.32558	4.47228e-22		decrease	decrease
YOR236W	DFR1	dfr1-td	68	11	16.1765	4.18347e-21		decrease	decrease
YPR161C	SGV1	sgv1-80	40	1	2.5	1.77492e-20		decrease	decrease	x
YPR161C	SGV1	sgv1-35	48	4	8.33333	6.19285e-20		decrease	decrease
YHR191C	CTF8	ctf8-162	42	2	4.7619	7.88037e-20		decrease	decrease
YDR510W	SMT3	smt3-331	44	4	9.09091	6.45718e-18		decrease	decrease
YFL039C	ACT1	act1-105	30	0	0	4.78641e-17		ND	decrease
YCR002C	CDC10	cdc10-5	13	0	0	2.50119e-14		ND	ND
YDL028C	MPS1	mps1-3796	44	7	15.9091	2.93297e-14		decrease	decrease
YDR437W	GPI19	gpi19-2	43	7	16.2791	8.63787e-14		no change
YHR191C	CTF8	ctf8-9	24	0	0	8.7471e-14		decrease	no change	x
YDR113C	PDS1	pds1-128	24	0	0	8.7471e-14		decrease	no change	x
YOR329C	SCD5	scd5-D338	24	0	0	8.7471e-14		decrease	decrease
YDR088C	SLU7	slu7-ts2	24	0	0	8.7471e-14		ND	decrease
YLR298C	YHC1	yhc1-2	23	0	0	3.05922e-13		ND	decrease
YGL061C	DUO1	duo1-2	22	0	0	1.07001e-12		decrease	decrease	x
YGR091W	PRP31	prp31-ts	22	0	0	1.07001e-12		ND	decrease
YML049C	RSE1	rse1-1	22	0	0	1.07001e-12		decrease	decrease
YOR329C	SCD5	scd5-PP1D2	22	0	0	1.07001e-12		decrease	decrease
YAL041W	CDC24	cdc24-5	38	6	15.7895	1.54249e-12		decrease	decrease
YGR172C	YIP1	yip1-4	42	8	19.0476	2.80637e-12		decrease	increase
YDL008W	APC11	apc11-22	21	0	0	3.74277e-12		decrease	decrease	x
YLR310C	CDC25	cdc25-1	21	0	0	3.74277e-12		ND	decrease
YBR135W	CKS1	cks1-35	21	0	0	3.74277e-12		decrease	decrease
YHR186C	KOG1	kog1-1	21	0	0	3.74277e-12		no change
YBR135W	CKS1	cks1-38	24	1	4.16667	5.3303e-12		ND	ND
YNL216W	RAP1	rap1-1	24	1	4.16667	5.3303e-12		decrease	decrease		4.5054e-08	2.43227e-08	1.63587e-08				2.85785e-08	5.12204
YLL003W	SFI1	sfi1-7	24	1	4.16667	5.3303e-12		ND	decrease
YER148W	SPT15	spt15-I143N	24	1	4.16667	5.3303e-12		decrease	decrease
YFL034C-B	MOB2	mob2-14	47	11	23.4043	1.27104e-11		no change
YPL255W	BBP1	bbp1-1	20	0	0	1.30927e-11		decrease	decrease
YDL143W	CCT4	cct4-1	23	1	4.34783	1.78799e-11		decrease	decrease	x
YMR308C	PSE1	pse1-34	23	1	4.34783	1.78799e-11		decrease	decrease	x
YBR236C	ABD1	abd1-8	19	0	0	4.58031e-11		decrease	decrease
YDL165W	CDC36	cdc36-16	22	1	4.54545	5.98708e-11		decrease	decrease
YGL075C	MPS2	mps2-1	22	1	4.54545	5.98708e-11		ND	decrease
YBL034C	STU1	stu1-6	24	2	8.33333	1.55926e-10		decrease	decrease	x
YDR212W	TCP1	tcp1-2	24	2	8.33333	1.55926e-10		decrease	no change	x
YPL020C	ULP1	ulp1-333	24	2	8.33333	1.55926e-10		decrease	decrease		2.14288e-05	1.81782e-05	3.13167e-05				2.36412e-05	4237.16
YMR001C	CDC5	cdc5-1	18	0	0	1.60247e-10		decrease	decrease
YGL130W	CEG1	ceg1-34	18	0	0	1.60247e-10		no change
YNL258C	DSL1	dsl1-DC30	18	0	0	1.60247e-10		ND	decrease
YMR296C	LCB1	lcb1-10	18	0	0	1.60247e-10		decrease	decrease
YPL093W	NOG1	nog1-1	18	0	0	1.60247e-10		decrease	no change	x
YHR088W	RPF1	rpf1-1	18	0	0	1.60247e-10		no change	decrease
YGL116W	CDC20	cdc20-1	42	10	23.8095	2.25159e-10		no change	decrease
YKL112W	ABF1	abf1-103	17	0	0	5.6068e-10		decrease	decrease
YFL039C	ACT1	act1-122	17	0	0	5.6068e-10		no change
YPR161C	SGV1	sgv1-23	17	0	0	5.6068e-10		ND	decrease
YHR036W	BRL1	brl1-C371S	20	1	5	6.673e-10		decrease	decrease
YGL130W	CEG1	ceg1-ts	22	2	9.09091	1.60229e-09		no change	decrease
YPL082C	MOT1	mot1-1033	22	2	9.09091	1.60229e-09		decrease	decrease
YPR034W	ARP7	arp7-E411K	48	14	29.1667	1.63972e-09		decrease	decrease
YOL094C	RFC4	rfc4-20	16	0	0	1.96187e-09		no change
YBL093C	ROX3	rox3-182	16	0	0	1.96187e-09		ND	no change
YER133W	GLC7	glc7-10	19	1	5.26316	2.22024e-09		decrease	decrease
YHR164C	DNA2	dna2-1	24	3	12.5	2.91472e-09		decrease	decrease
YKL172W	EBP2	ebp2-1	24	3	12.5	2.91472e-09		no change
YML031W	NDC1	ndc1-4	24	3	12.5	2.91472e-09		decrease	decrease
YMR117C	SPC24	spc24 4-2	24	3	12.5	2.91472e-09		no change
YGL130W	CEG1	ceg1-3	15	0	0	6.86522e-09		ND	decrease
YNL102W	POL1	pol1-17	14	0	0	2.40253e-08		ND	decrease
YBR058C-A	TSC3	tsc3-2	14	0	0	2.40253e-08		decrease	decrease
YDR188W	CCT6	cct6-18	24	4	16.6667	3.9101e-08		decrease	decrease	x
YDR182W	CDC1	cdc1-4	24	4	16.6667	3.9101e-08		no change
YPR133C	SPN1	spn1-K192N	24	4	16.6667	3.9101e-08		decrease	decrease
YBL034C	STU1	stu1-8	24	4	16.6667	3.9101e-08		decrease	no change
YFR028C	CDC14	cdc14-3	26	5	19.2308	5.01912e-08		decrease	no change
YHR005C	GPA1	gpa1-ts	16	1	6.25	8.04155e-08		decrease	decrease
YNL272C	SEC2	sec2-41	13	0	0	8.40839e-08		decrease	decrease	x
YLR249W	YEF3	yef3-F650S	23	4	17.3913	1.14451e-07		decrease	decrease
YPL124W	SPC29	spc29-20	18	2	11.1111	1.60484e-07		ND	no change
YGL130W	CEG1	ceg1-C354	12	0	0	2.94298e-07		ND	decrease
YOR046C	DBP5	dbp5-1	12	0	0	2.94298e-07		decrease	decrease
YJL050W	MTR4	mtr4-1	12	0	0	2.94298e-07		decrease	decrease
YIL115C	NUP159	nup159-1	12	0	0	2.94298e-07		decrease	decrease
YBR087W	RFC5	rfc5-1	12	0	0	2.94298e-07		no change
YPR110C	RPC40	rpc40-V78R	12	0	0	2.94298e-07		decrease	decrease
YKL042W	SPC42	spc42-10	12	0	0	2.94298e-07		no change
YLR045C	STU2	stu2-10	12	0	0	2.94298e-07		decrease	decrease
YGR002C	SWC4	swc4-4	12	0	0	2.94298e-07		decrease	decrease
YGR092W	DBF2	dbf2-2	22	4	18.1818	3.32255e-07		no change
YOR174W	MED4	med4-6	24	5	20.8333	4.00783e-07		decrease	decrease	x
YDL028C	MPS1	mps1-1	24	5	20.8333	4.00783e-07		no change
YGR006W	PRP18	prp18-ts	24	5	20.8333	4.00783e-07		decrease	decrease
YBL034C	STU1	stu1-5	24	5	20.8333	4.00783e-07		decrease	no change	x
YCR042C	TAF2	taf2-1	17	2	11.7647	5.00675e-07		decrease	decrease
YJL019W	MPS3	mps3-1	16	2	12.5	1.55122e-06		ND	decrease
YPR103W	PRE2	pre2-1	20	4	20	2.72247e-06		decrease	decrease		5.61498e-06	1.53472e-05	9.03797e-06				1e-05	1792.28
YDL220C	CDC13	cdc13-1	24	6	25	3.26305e-06		decrease	decrease		7.43496e-07	9.01394e-07	8.4037e-07				8.2842e-07	148.476
YPL228W	CET1	cet1-15	24	6	25	3.26305e-06		decrease	no change
YFL034C-B	MOB2	mob2-11	24	6	25	3.26305e-06		no change
YGR006W	PRP18	prp18-1202	24	6	25	3.26305e-06		decrease	no change
YMR005W	TAF4	taf4-18	24	6	25	3.26305e-06		decrease	no change
YNL207W	RIO2	rio2-1	17	3	17.6471	6.45378e-06		decrease	decrease
YFL008W	SMC1	smc1-259	21	5	23.8095	8.37568e-06		no change
YDR208W	MSS4	mss4-102	12	1	8.33333	9.12425e-06		ND	decrease
YDL030W	PRP9	prp9-ts	12	1	8.33333	9.12425e-06		ND	decrease
YFR028C	CDC14	cdc14-1	16	3	18.75	1.87106e-05		decrease	decrease	x
YEL034W	HYP2	hyp2-2	18	4	22.2222	2.13363e-05		decrease	decrease
YDL030W	PRP9	prp9-1	18	4	22.2222	2.13363e-05		no change
YJR057W	CDC8	cdc8-2	24	7	29.1667	2.16591e-05		decrease	decrease
YGR156W	PTI1	pti1-ts7	24	7	29.1667	2.16591e-05		decrease	no change
YBL034C	STU1	stu1-12	24	7	29.1667	2.16591e-05		decrease	no change	x
YML064C	TEM1	tem1-3	24	7	29.1667	2.16591e-05		decrease	no change
YMR028W	TAP42	tap42-11	23	7	30.4348	5.42324e-05		decrease	no change
YMR308C	PSE1	pse1-41	17	4	23.5294	5.85455e-05		no change
YLR272C	YCS4	ycs4-1	17	4	23.5294	5.85455e-05		ND	decrease
										WT, no ITS (22C)	5.41233e-09	2.9125e-09	5.81331e-09	3.90888e-09	1.13973e-08	4.03272e-09	5.5795e-09	1

[truncated: 1 more sheets: Final ts hits]
